# Supplementary material for: catena-Poly[{μ-N′-[2-(carboxylatomethoxy)benzylidene]-2-hydroxybenzohydrazidato}(methanol-κO)nickel(II)]
Source: Acta Crystallogr Sect E Struct Rep Online. 2013 Aug 31;69(Pt 9):m523. doi: 10.1107/S1600536813024161 (PMC3884458; doi:10.1107/S1600536813024161)
Supplement: Supplementary file 1 [file e-69-0m523-sup1.cif]

##############################################################################
#                                                                            #
# This CIF contains the data in a paper accepted for publication in          #
# Acta Crystallographica Section E. It conforms to the requirements of       #
# Notes for Authors for Acta Crystallographica Section E, and has been       #
# peer reviewed under the auspices of the IUCr Commission on Journals.       #
#                                                                            #
# Full details of the Crystallographic Information File format               #
# are given in the paper "The Crystallographic Information File (CIF):       #
# a New Standard Archive File for Crystallography" by S. R. Hall, F. H.      #
# Allen and I. D. Brown [Acta Cryst. (1991), A47, 655-685].                  #
#                                                                            #
# The current version of the core CIF dictionary is obtainable from          #
# ftp://ftp.iucr.org/pub/cif_core.dic.                                       #
#                                                                            #
# Software is freely available for graphical display of the structure(s)     #
# in this CIF. For information consult the CIF software page                 #
# http://www.iucr.org/resources/cif/software.                                #
#                                                                            #
# This file may be used for bona fide research purposes within the           #
# scientific community so long as proper attribution is given to the journal # 
# article from which it was obtained.                                        #
#                                                                            #
##############################################################################
data_I
_audit_creation_method     SHELXL-97
_chemical_name_systematic
;\
<i>catena</i>-Poly[{\m-<i>N</i>'-[2-(carboxylatomethoxy)benzylidene]-2-\
hydroxybenzohydrazidato}(methanol-\k<i>O</i>)nickel(II)]
;
_chemical_name_common     ?
_chemical_formula_moiety     'C17 H16 N2 Ni O6'
_chemical_formula_sum     'C17 H16 N2 Ni O6'
_chemical_formula_iupac     '[Ni (C16 H12 N2 O5) (C H4 O)]'
_chemical_formula_weight     403.03
_chemical_melting_point     ?
_symmetry_cell_setting     monoclinic
_symmetry_space_group_name_H-M     'P 21/c'
_symmetry_space_group_name_Hall     '-P 2ybc'
loop_
    _symmetry_equiv_pos_as_xyz
    'x, y, z'
    '-x, y+1/2, -z+1/2'
    '-x, -y, -z'
    'x, -y-1/2, z-1/2'
_cell_length_a     10.0877(14)
_cell_length_b     8.1922(10)
_cell_length_c     20.570(2)
_cell_angle_alpha     90.00
_cell_angle_beta     102.589(8)
_cell_angle_gamma     90.00
_cell_volume     1659.0(4)
_cell_formula_units_Z     4
_cell_measurement_reflns_used     6447
_cell_measurement_theta_min     2.56
_cell_measurement_theta_max     27.58
_cell_measurement_temperature     296(2)
_exptl_crystal_description     block
_exptl_crystal_colour     green
_exptl_crystal_size_max     0.20
_exptl_crystal_size_mid     0.20
_exptl_crystal_size_min     0.15
_exptl_crystal_density_diffrn     1.614
_exptl_crystal_density_meas     ?
_exptl_crystal_density_method     'not measured'
_exptl_crystal_F_000     832
_exptl_absorpt_coefficient_mu     1.208
_exptl_absorpt_correction_type     none
_exptl_absorpt_process_details     ?
_exptl_absorpt_correction_T_min     ?
_exptl_absorpt_correction_T_max     ?
_exptl_special_details     ?
_diffrn_ambient_temperature     296(2)
_diffrn_radiation_type     MoK\a
_diffrn_radiation_wavelength     0.71073
_diffrn_radiation_source     'fine-focus sealed tube'
_diffrn_radiation_monochromator     graphite
_diffrn_measurement_device_type     'Bruker SMART CCD'
_diffrn_measurement_method     '\f and \w scans'
_diffrn_detector_area_resol_mean     ?
_diffrn_reflns_number     12305
_diffrn_reflns_av_R_equivalents     0.0273
_diffrn_reflns_av_sigmaI/netI     0.0262
_diffrn_reflns_theta_min     2.03
_diffrn_reflns_theta_max     25.00
_diffrn_reflns_theta_full     25.00
_diffrn_measured_fraction_theta_max     1.000
_diffrn_measured_fraction_theta_full     1.000
_diffrn_reflns_limit_h_min     -11
_diffrn_reflns_limit_h_max     8
_diffrn_reflns_limit_k_min     -9
_diffrn_reflns_limit_k_max     9
_diffrn_reflns_limit_l_min     -24
_diffrn_reflns_limit_l_max     24
_diffrn_standards_number     ?
_diffrn_standards_interval_count     ?
_diffrn_standards_interval_time     ?
_diffrn_standards_decay_%     ?
_refine_special_details
;
 Refinement of F^2^ against ALL reflections.  The weighted R-factor wR and
 goodness of fit S are based on F^2^, conventional R-factors R are based
 on F, with F set to zero for negative F^2^. The threshold expression of
 F^2^ > 2sigma(F^2^) is used only for calculating R-factors(gt) etc. and is
 not relevant to the choice of reflections for refinement.  R-factors based
 on F^2^ are statistically about twice as large as those based on F, and R-
 factors based on ALL data will be even larger.
;
_reflns_number_total     2921
_reflns_number_gt     2635
_reflns_threshold_expression     I>2\s(I)
_refine_ls_structure_factor_coef     Fsqd
_refine_ls_matrix_type     full
_refine_ls_R_factor_all     0.0336
_refine_ls_R_factor_gt     0.0293
_refine_ls_wR_factor_gt     0.0693
_refine_ls_wR_factor_ref     0.0730
_refine_ls_goodness_of_fit_ref     1.079
_refine_ls_restrained_S_all     1.079
_refine_ls_number_reflns     2921
_refine_ls_number_parameters     248
_refine_ls_number_restraints     0
_refine_ls_hydrogen_treatment     mixed
_refine_ls_weighting_scheme     calc
_refine_ls_weighting_details
         'calc w=1/[\s^2^(Fo^2^)+(0.0266P)^2^+1.2361P] where P=(Fo^2^+2Fc^2^)/3'
_atom_sites_solution_hydrogens     geom
_atom_sites_solution_primary     direct
_atom_sites_solution_secondary     difmap
_refine_ls_shift/su_max     0.001
_refine_ls_shift/su_mean     0.000
_refine_diff_density_max     0.354
_refine_diff_density_min     -0.235
_refine_ls_extinction_method     none
_refine_ls_extinction_coef     ?
loop_
    _atom_type_symbol
    _atom_type_description
    _atom_type_scat_dispersion_real
    _atom_type_scat_dispersion_imag
    _atom_type_scat_source
    'C' 'C' 0.0033 0.0016
                         'International Tables Vol C Tables 4.2.6.8 and 6.1.1.4'
    'H' 'H' 0.0000 0.0000
                         'International Tables Vol C Tables 4.2.6.8 and 6.1.1.4'
    'N' 'N' 0.0061 0.0033
                         'International Tables Vol C Tables 4.2.6.8 and 6.1.1.4'
    'O' 'O' 0.0106 0.0060
                         'International Tables Vol C Tables 4.2.6.8 and 6.1.1.4'
    'Ni' 'Ni' 0.3393 1.1124
                         'International Tables Vol C Tables 4.2.6.8 and 6.1.1.4'
_computing_data_collection     'SMART (Bruker, 2001)'
_computing_cell_refinement     'SAINT (Bruker, 2001)'
_computing_data_reduction     'SAINT (Bruker, 2001)'
_computing_structure_solution     'SHELXS97 (Sheldrick, 2008)'
_computing_structure_refinement     'SHELXL97 (Sheldrick, 2008)'
_computing_molecular_graphics     'PLATON (Spek, 2009)'
_computing_publication_material     'SHELXTL (Sheldrick, 2008)'
loop_
    _atom_site_type_symbol
    _atom_site_label
    _atom_site_fract_x
    _atom_site_fract_y
    _atom_site_fract_z
    _atom_site_U_iso_or_equiv
    _atom_site_adp_type
    _atom_site_calc_flag
    _atom_site_refinement_flags
    _atom_site_occupancy
    _atom_site_symmetry_multiplicity
    _atom_site_disorder_assembly
    _atom_site_disorder_group
    C C1 0.6935(4) 0.2217(5) 0.41187(18) 0.0885(14) Uani d . 1 1 . .
    H H1A 0.6769 0.1599 0.3712 0.133 Uiso calc R 1 1 . .
    H H1B 0.7039 0.1485 0.4491 0.133 Uiso calc R 1 1 . .
    H H1C 0.7749 0.2848 0.4154 0.133 Uiso calc R 1 1 . .
    C C2 0.5242(2) 0.3099(3) 0.24797(11) 0.0298(5) Uani d . 1 1 . .
    C C3 0.3753(2) 0.2907(3) 0.25087(12) 0.0378(6) Uani d . 1 1 . .
    H H3A 0.3179 0.3249 0.2089 0.045 Uiso calc R 1 1 . .
    H H3B 0.3560 0.1770 0.2581 0.045 Uiso calc R 1 1 . .
    C C4 0.1090(2) 0.3233(3) 0.26828(12) 0.0394(6) Uani d . 1 1 . .
    H H4 0.1274 0.2588 0.2341 0.047 Uiso calc R 1 1 . .
    C C5 -0.0237(3) 0.3400(4) 0.27576(13) 0.0453(7) Uani d . 1 1 . .
    H H5 -0.0936 0.2867 0.2465 0.054 Uiso calc R 1 1 . .
    C C6 -0.0525(3) 0.4341(4) 0.32578(14) 0.0450(7) Uani d . 1 1 . .
    H H6 -0.1418 0.4470 0.3301 0.054 Uiso calc R 1 1 . .
    C C7 0.0517(3) 0.5092(3) 0.36958(14) 0.0401(6) Uani d . 1 1 . .
    H H7 0.0315 0.5713 0.4040 0.048 Uiso calc R 1 1 . .
    C C8 0.1880(2) 0.4959(3) 0.36431(11) 0.0299(5) Uani d . 1 1 . .
    C C9 0.2136(2) 0.4015(3) 0.31103(11) 0.0290(5) Uani d . 1 1 . .
    C C10 0.2849(2) 0.5833(3) 0.41492(11) 0.0312(5) Uani d . 1 1 . .
    C C11 0.6105(2) 0.7209(3) 0.45898(11) 0.0293(5) Uani d . 1 1 . .
    C C12 0.7036(2) 0.8173(3) 0.50982(11) 0.0299(5) Uani d . 1 1 . .
    C C13 0.6566(3) 0.9116(3) 0.55665(11) 0.0365(6) Uani d . 1 1 . .
    H H13 0.5638 0.9154 0.5552 0.044 Uiso calc R 1 1 . .
    C C14 0.7437(3) 0.9989(3) 0.60491(13) 0.0444(7) Uani d . 1 1 . .
    H H14 0.7106 1.0602 0.6360 0.053 Uiso calc R 1 1 . .
    C C15 0.8805(3) 0.9942(4) 0.60641(14) 0.0527(8) Uani d . 1 1 . .
    H H15 0.9403 1.0524 0.6390 0.063 Uiso calc R 1 1 . .
    C C16 0.9299(3) 0.9054(4) 0.56088(15) 0.0543(8) Uani d . 1 1 . .
    H H16 1.0228 0.9044 0.5625 0.065 Uiso calc R 1 1 . .
    C C17 0.8429(3) 0.8170(3) 0.51235(13) 0.0418(6) Uani d . 1 1 . .
    H H2A 0.818(4) 0.691(5) 0.4351(19) 0.106(14) Uiso d . 1 1 . .
    H H1M 0.251(2) 0.630(3) 0.4492(12) 0.033(6) Uiso d . 1 1 . .
    H H2M 0.558(3) 0.323(4) 0.4441(16) 0.064(11) Uiso d . 1 1 . .
    N N6 0.48640(18) 0.6936(2) 0.46842(9) 0.0285(4) Uani d . 1 1 . .
    N N7 0.41149(18) 0.6014(2) 0.41628(8) 0.0261(4) Uani d . 1 1 . .
    Ni Ni1 0.51359(3) 0.52553(4) 0.351123(13) 0.02633(11) Uani d . 1 1 . .
    O O1 0.59405(15) 0.4187(2) 0.28177(7) 0.0318(4) Uani d . 1 1 . .
    O O2 0.56805(17) 0.2161(2) 0.21012(8) 0.0378(4) Uani d . 1 1 . .
    O O3 0.34651(15) 0.3882(2) 0.30411(7) 0.0320(4) Uani d . 1 1 . .
    O O4 0.65470(16) 0.6669(2) 0.40854(8) 0.0358(4) Uani d . 1 1 . .
    O O5 0.58543(18) 0.3247(2) 0.41172(9) 0.0412(4) Uani d . 1 1 . .
    O O6 0.8977(2) 0.7297(3) 0.46879(12) 0.0714(7) Uani d . 1 1 . .
loop_
    _atom_site_aniso_label
    _atom_site_aniso_U_11
    _atom_site_aniso_U_22
    _atom_site_aniso_U_33
    _atom_site_aniso_U_12
    _atom_site_aniso_U_13
    _atom_site_aniso_U_23
    C1 0.102(3) 0.104(3) 0.076(2) 0.067(2) 0.056(2) 0.044(2)
    C2 0.0348(13) 0.0315(13) 0.0249(11) 0.0008(10) 0.0104(10) 0.0013(10)
    C3 0.0346(13) 0.0427(15) 0.0385(13) -0.0032(11) 0.0131(11) -0.0141(11)
    C4 0.0355(13) 0.0452(16) 0.0368(13) -0.0021(11) 0.0064(11) -0.0017(11)
    C5 0.0317(13) 0.0550(18) 0.0453(15) -0.0085(12) 0.0002(11) 0.0051(13)
    C6 0.0256(13) 0.0551(18) 0.0558(17) 0.0022(12) 0.0124(12) 0.0107(14)
    C7 0.0320(13) 0.0476(16) 0.0436(14) 0.0047(11) 0.0145(11) 0.0018(12)
    C8 0.0267(12) 0.0330(13) 0.0310(12) 0.0014(9) 0.0083(10) 0.0049(10)
    C9 0.0241(11) 0.0327(13) 0.0308(12) 0.0008(9) 0.0076(9) 0.0045(10)
    C10 0.0309(12) 0.0366(14) 0.0292(12) 0.0044(10) 0.0134(10) -0.0014(10)
    C11 0.0345(12) 0.0277(12) 0.0267(11) 0.0017(10) 0.0087(10) 0.0021(9)
    C12 0.0322(12) 0.0285(13) 0.0285(11) 0.0000(10) 0.0058(9) 0.0009(10)
    C13 0.0411(14) 0.0351(14) 0.0344(13) -0.0014(11) 0.0105(11) -0.0018(11)
    C14 0.0595(18) 0.0386(15) 0.0349(14) -0.0015(13) 0.0097(13) -0.0081(11)
    C15 0.0562(18) 0.0518(18) 0.0439(16) -0.0095(14) -0.0028(14) -0.0122(13)
    C16 0.0345(14) 0.066(2) 0.0589(18) -0.0033(14) 0.0015(13) -0.0128(16)
    C17 0.0371(14) 0.0431(16) 0.0460(15) -0.0007(12) 0.0107(12) -0.0088(12)
    N6 0.0313(10) 0.0305(11) 0.0245(9) 0.0006(8) 0.0080(8) -0.0017(8)
    N7 0.0302(10) 0.0261(10) 0.0231(9) 0.0000(8) 0.0084(8) 0.0016(8)
    Ni1 0.02821(18) 0.02915(19) 0.02373(16) -0.00093(12) 0.01027(12)
                                                                    -0.00196(11)
    O1 0.0329(8) 0.0358(10) 0.0293(8) -0.0050(7) 0.0127(7) -0.0060(7)
    O2 0.0417(10) 0.0401(10) 0.0360(9) -0.0043(8) 0.0177(8) -0.0123(8)
    O3 0.0270(8) 0.0386(10) 0.0325(8) -0.0024(7) 0.0111(7) -0.0104(7)
    O4 0.0343(9) 0.0456(10) 0.0310(8) -0.0075(8) 0.0149(7) -0.0108(8)
    O5 0.0476(11) 0.0462(11) 0.0352(10) 0.0138(8) 0.0206(9) 0.0092(8)
    O6 0.0373(11) 0.0965(19) 0.0834(16) -0.0034(11) 0.0199(11) -0.0473(14)
_geom_special_details
;
 All esds (except the esd in the dihedral angle between two l.s. planes)
 are estimated using the full covariance matrix.  The cell esds are taken
 into account individually in the estimation of esds in distances, angles
 and torsion angles; correlations between esds in cell parameters are only
 used when they are defined by crystal symmetry.  An approximate (isotropic)
 treatment of cell esds is used for estimating esds involving l.s. planes.
;
loop_
    _geom_bond_atom_site_label_1
    _geom_bond_atom_site_label_2
    _geom_bond_site_symmetry_2
    _geom_bond_distance
    _geom_bond_publ_flag
    C1 O5 . 1.378(3) ?
    C1 H1A . 0.9600 ?
    C1 H1B . 0.9600 ?
    C1 H1C . 0.9600 ?
    C2 O2 . 1.242(3) ?
    C2 O1 . 1.249(3) ?
    C2 C3 . 1.524(3) ?
    C3 O3 . 1.435(3) ?
    C3 H3A . 0.9700 ?
    C3 H3B . 0.9700 ?
    C4 C9 . 1.375(3) ?
    C4 C5 . 1.387(3) ?
    C4 H4 . 0.9300 ?
    C5 C6 . 1.367(4) ?
    C5 H5 . 0.9300 ?
    C6 C7 . 1.373(4) ?
    C6 H6 . 0.9300 ?
    C7 C8 . 1.407(3) ?
    C7 H7 . 0.9300 ?
    C8 C9 . 1.410(3) ?
    C8 C10 . 1.452(3) ?
    C9 O3 . 1.384(3) ?
    C10 N7 . 1.280(3) ?
    C10 H1M . 0.93(2) ?
    C11 O4 . 1.293(3) ?
    C11 N6 . 1.327(3) ?
    C11 C12 . 1.473(3) ?
    C12 C17 . 1.395(3) ?
    C12 C13 . 1.396(3) ?
    C13 C14 . 1.374(3) ?
    C13 H13 . 0.9300 ?
    C14 C15 . 1.375(4) ?
    C14 H14 . 0.9300 ?
    C15 C16 . 1.363(4) ?
    C15 H15 . 0.9300 ?
    C16 C17 . 1.382(4) ?
    C16 H16 . 0.9300 ?
    C17 O6 . 1.355(3) ?
    N6 N7 . 1.393(2) ?
    N7 Ni1 . 1.9608(17) ?
    Ni1 O1 . 1.9914(15) ?
    Ni1 O4 . 2.0076(16) ?
    Ni1 O2 2_655 2.0615(16) ?
    Ni1 O3 . 2.0810(15) ?
    Ni1 O5 . 2.0954(18) ?
    O2 Ni1 2_645 2.0615(16) ?
    O5 H2M . 0.77(3) ?
    O6 H2A . 0.99(4) ?
loop_
    _geom_angle_atom_site_label_1
    _geom_angle_atom_site_label_2
    _geom_angle_atom_site_label_3
    _geom_angle_site_symmetry_1
    _geom_angle_site_symmetry_3
    _geom_angle
    _geom_angle_publ_flag
    O5 C1 H1A . . 109.5 ?
    O5 C1 H1B . . 109.5 ?
    H1A C1 H1B . . 109.5 ?
    O5 C1 H1C . . 109.5 ?
    H1A C1 H1C . . 109.5 ?
    H1B C1 H1C . . 109.5 ?
    O2 C2 O1 . . 123.7(2) ?
    O2 C2 C3 . . 116.7(2) ?
    O1 C2 C3 . . 119.5(2) ?
    O3 C3 C2 . . 109.71(18) ?
    O3 C3 H3A . . 109.7 ?
    C2 C3 H3A . . 109.7 ?
    O3 C3 H3B . . 109.7 ?
    C2 C3 H3B . . 109.7 ?
    H3A C3 H3B . . 108.2 ?
    C9 C4 C5 . . 120.5(2) ?
    C9 C4 H4 . . 119.8 ?
    C5 C4 H4 . . 119.8 ?
    C6 C5 C4 . . 120.5(2) ?
    C6 C5 H5 . . 119.7 ?
    C4 C5 H5 . . 119.7 ?
    C5 C6 C7 . . 119.3(2) ?
    C5 C6 H6 . . 120.4 ?
    C7 C6 H6 . . 120.4 ?
    C6 C7 C8 . . 122.4(3) ?
    C6 C7 H7 . . 118.8 ?
    C8 C7 H7 . . 118.8 ?
    C7 C8 C9 . . 116.7(2) ?
    C7 C8 C10 . . 115.0(2) ?
    C9 C8 C10 . . 128.2(2) ?
    C4 C9 O3 . . 121.5(2) ?
    C4 C9 C8 . . 120.5(2) ?
    O3 C9 C8 . . 117.95(19) ?
    N7 C10 C8 . . 125.8(2) ?
    N7 C10 H1M . . 117.7(14) ?
    C8 C10 H1M . . 116.4(14) ?
    O4 C11 N6 . . 124.1(2) ?
    O4 C11 C12 . . 118.3(2) ?
    N6 C11 C12 . . 117.53(19) ?
    C17 C12 C13 . . 117.8(2) ?
    C17 C12 C11 . . 120.4(2) ?
    C13 C12 C11 . . 121.8(2) ?
    C14 C13 C12 . . 121.8(2) ?
    C14 C13 H13 . . 119.1 ?
    C12 C13 H13 . . 119.1 ?
    C15 C14 C13 . . 118.8(3) ?
    C15 C14 H14 . . 120.6 ?
    C13 C14 H14 . . 120.6 ?
    C16 C15 C14 . . 121.0(3) ?
    C16 C15 H15 . . 119.5 ?
    C14 C15 H15 . . 119.5 ?
    C15 C16 C17 . . 120.4(3) ?
    C15 C16 H16 . . 119.8 ?
    C17 C16 H16 . . 119.8 ?
    O6 C17 C16 . . 117.9(2) ?
    O6 C17 C12 . . 122.0(2) ?
    C16 C17 C12 . . 120.1(2) ?
    C11 N6 N7 . . 110.46(17) ?
    C10 N7 N6 . . 116.80(18) ?
    C10 N7 Ni1 . . 128.23(16) ?
    N6 N7 Ni1 . . 114.88(13) ?
    N7 Ni1 O1 . . 170.34(7) ?
    N7 Ni1 O4 . . 79.97(7) ?
    O1 Ni1 O4 . . 109.13(6) ?
    N7 Ni1 O2 . 2_655 88.76(7) ?
    O1 Ni1 O2 . 2_655 93.79(7) ?
    O4 Ni1 O2 . 2_655 93.45(7) ?
    N7 Ni1 O3 . . 89.77(7) ?
    O1 Ni1 O3 . . 81.07(6) ?
    O4 Ni1 O3 . . 169.71(6) ?
    O2 Ni1 O3 2_655 . 87.14(7) ?
    N7 Ni1 O5 . . 90.41(7) ?
    O1 Ni1 O5 . . 86.50(7) ?
    O4 Ni1 O5 . . 89.66(7) ?
    O2 Ni1 O5 2_655 . 176.60(7) ?
    O3 Ni1 O5 . . 89.55(7) ?
    C2 O1 Ni1 . . 116.33(14) ?
    C2 O2 Ni1 . 2_645 134.59(15) ?
    C9 O3 C3 . . 118.95(17) ?
    C9 O3 Ni1 . . 127.93(14) ?
    C3 O3 Ni1 . . 112.18(13) ?
    C11 O4 Ni1 . . 110.17(14) ?
    C1 O5 Ni1 . . 130.77(18) ?
    C1 O5 H2M . . 115(2) ?
    Ni1 O5 H2M . . 113(2) ?
    C17 O6 H2A . . 104(2) ?
loop_
    _geom_torsion_atom_site_label_1
    _geom_torsion_atom_site_label_2
    _geom_torsion_atom_site_label_3
    _geom_torsion_atom_site_label_4
    _geom_torsion_site_symmetry_1
    _geom_torsion_site_symmetry_2
    _geom_torsion_site_symmetry_3
    _geom_torsion_site_symmetry_4
    _geom_torsion
    _geom_torsion_publ_flag
    O2 C2 C3 O3 . . . . 170.7(2) ?
    O1 C2 C3 O3 . . . . -10.8(3) ?
    C9 C4 C5 C6 . . . . -0.1(4) ?
    C4 C5 C6 C7 . . . . -1.4(4) ?
    C5 C6 C7 C8 . . . . 1.3(4) ?
    C6 C7 C8 C9 . . . . 0.4(4) ?
    C6 C7 C8 C10 . . . . -180.0(2) ?
    C5 C4 C9 O3 . . . . -179.3(2) ?
    C5 C4 C9 C8 . . . . 1.9(4) ?
    C7 C8 C9 C4 . . . . -2.0(3) ?
    C10 C8 C9 C4 . . . . 178.5(2) ?
    C7 C8 C9 O3 . . . . 179.1(2) ?
    C10 C8 C9 O3 . . . . -0.4(4) ?
    C7 C8 C10 N7 . . . . -172.9(2) ?
    C9 C8 C10 N7 . . . . 6.6(4) ?
    O4 C11 C12 C17 . . . . -15.3(3) ?
    N6 C11 C12 C17 . . . . 164.0(2) ?
    O4 C11 C12 C13 . . . . 164.5(2) ?
    N6 C11 C12 C13 . . . . -16.1(3) ?
    C17 C12 C13 C14 . . . . -1.5(4) ?
    C11 C12 C13 C14 . . . . 178.7(2) ?
    C12 C13 C14 C15 . . . . 0.7(4) ?
    C13 C14 C15 C16 . . . . 0.3(4) ?
    C14 C15 C16 C17 . . . . -0.5(5) ?
    C15 C16 C17 O6 . . . . -179.4(3) ?
    C15 C16 C17 C12 . . . . -0.3(5) ?
    C13 C12 C17 O6 . . . . -179.7(3) ?
    C11 C12 C17 O6 . . . . 0.2(4) ?
    C13 C12 C17 C16 . . . . 1.3(4) ?
    C11 C12 C17 C16 . . . . -178.9(2) ?
    O4 C11 N6 N7 . . . . -0.7(3) ?
    C12 C11 N6 N7 . . . . 180.00(18) ?
    C8 C10 N7 N6 . . . . 178.3(2) ?
    C8 C10 N7 Ni1 . . . . 2.1(4) ?
    C11 N6 N7 C10 . . . . -171.6(2) ?
    C11 N6 N7 Ni1 . . . . 5.1(2) ?
    C10 N7 Ni1 O4 . . . . 170.7(2) ?
    N6 N7 Ni1 O4 . . . . -5.55(14) ?
    C10 N7 Ni1 O2 . . . 2_655 77.0(2) ?
    N6 N7 Ni1 O2 . . . 2_655 -99.27(14) ?
    C10 N7 Ni1 O3 . . . . -10.1(2) ?
    N6 N7 Ni1 O3 . . . . 173.58(14) ?
    C10 N7 Ni1 O5 . . . . -99.7(2) ?
    N6 N7 Ni1 O5 . . . . 84.03(14) ?
    O2 C2 O1 Ni1 . . . . -168.85(18) ?
    C3 C2 O1 Ni1 . . . . 12.7(3) ?
    O4 Ni1 O1 C2 . . . . 170.61(15) ?
    O2 Ni1 O1 C2 2_655 . . . -94.41(16) ?
    O3 Ni1 O1 C2 . . . . -7.90(16) ?
    O5 Ni1 O1 C2 . . . . 82.19(17) ?
    O1 C2 O2 Ni1 . . . 2_645 179.20(16) ?
    C3 C2 O2 Ni1 . . . 2_645 -2.3(3) ?
    C4 C9 O3 C3 . . . . 0.2(3) ?
    C8 C9 O3 C3 . . . . 179.0(2) ?
    C4 C9 O3 Ni1 . . . . 168.12(17) ?
    C8 C9 O3 Ni1 . . . . -13.0(3) ?
    C2 C3 O3 C9 . . . . 173.36(19) ?
    C2 C3 O3 Ni1 . . . . 3.6(2) ?
    N7 Ni1 O3 C9 . . . . 16.00(18) ?
    O1 Ni1 O3 C9 . . . . -167.07(18) ?
    O4 Ni1 O3 C9 . . . . 20.8(5) ?
    O2 Ni1 O3 C9 2_655 . . . -72.77(17) ?
    O5 Ni1 O3 C9 . . . . 106.41(18) ?
    N7 Ni1 O3 C3 . . . . -175.38(16) ?
    O1 Ni1 O3 C3 . . . . 1.56(15) ?
    O4 Ni1 O3 C3 . . . . -170.6(4) ?
    O2 Ni1 O3 C3 2_655 . . . 95.85(16) ?
    O5 Ni1 O3 C3 . . . . -84.97(16) ?
    N6 C11 O4 Ni1 . . . . -3.8(3) ?
    C12 C11 O4 Ni1 . . . . 175.49(16) ?
    N7 Ni1 O4 C11 . . . . 4.87(15) ?
    O1 Ni1 O4 C11 . . . . -171.78(14) ?
    O2 Ni1 O4 C11 2_655 . . . 93.00(15) ?
    O3 Ni1 O4 C11 . . . . 0.0(5) ?
    O5 Ni1 O4 C11 . . . . -85.61(15) ?
    N7 Ni1 O5 C1 . . . . -162.2(3) ?
    O1 Ni1 O5 C1 . . . . 27.0(3) ?
    O4 Ni1 O5 C1 . . . . -82.2(3) ?
    O3 Ni1 O5 C1 . . . . 108.1(3) ?
loop_
    _geom_hbond_atom_site_label_D
    _geom_hbond_atom_site_label_H
    _geom_hbond_atom_site_label_A
    _geom_hbond_site_symmetry_A
    _geom_hbond_distance_DH
    _geom_hbond_distance_HA
    _geom_hbond_distance_DA
    _geom_hbond_angle_DHA
    C7 H7 O6 1_455 0.93 2.46 3.350(3) 159.6
    C3 H3B O1 2_645 0.97 2.36 3.151(3) 137.9
    O5 H2M N6 3_666 0.77(3) 1.95(3) 2.721(2) 172(3)
    O6 H2A O4 . 0.99(4) 1.63(4) 2.547(3) 151(4)
data_New_Global_Publ_Block
_journal_date_recd_electronic     2013-08-17
_journal_date_accepted     2013-08-28
_journal_name_full     'Acta Crystallographica, Section E'
_journal_year     2013
_journal_volume     69
_journal_issue      9
_journal_page_first     m523
_journal_page_last     m523
_journal_paper_category     QM
_journal_paper_doi     10.1107/S1600536813024161
_journal_coeditor_code     LH5646
_publ_contact_author_name     'Feihua Luo'
_publ_contact_author_address
;
Department of Chemistry And Chemical Engineering,
Sichuan University of Arts and Science
Dazhou
Sichuan 635000
People's Republic of China
;
_publ_contact_author_email     fhluo2005@163.com
_publ_contact_author_fax     '86 18782018604'
_publ_contact_author_phone     '86 18782018604'
_publ_section_title
;\
<i>catena</i>-Poly[{\m-<i>N</i>'-[2-(carboxylatomethoxy)benzylidene]-2-\
hydroxybenzohydrazidato}(methanol-\k<i>O</i>)nickel(II)]
;
loop_
    _publ_author_name
    _publ_author_footnote
    _publ_author_address
    'Feihua Luo' .
;
Department of Chemistry And Chemical Engineering,
Sichuan University of Arts and Science
Sichuan Key Laboratory of Characteristic Plant Development Research
Dazhou
Sichuan 635000
People's Republic of China
;
    'Huirong Du' .
;
Department of Chemistry And Chemical Engineering,
Sichuan University of Arts and Science
Sichuan Key Laboratory of Characteristic Plant Development Research
Dazhou
Sichuan 635000
People's Republic of China
;
    'Li Yang' .
;
Department of Chemistry And Chemical Engineering,
Sichuan University of Arts and Science
Dazhou
Sichuan 635000
People's Republic of China
;
    'Ping Zhang' .
;
Department of Chemistry And Chemical Engineering,
Sichuan University of Arts and Science
Dazhou
Sichuan 635000
People's Republic of China
;
