# Supplementary material for: catena-Poly[{μ-N′-[2-(carboxylatomethoxy)benzylidene]-2-hydroxybenzohydrazidato}(methanol-κO)nickel(II)]
Source: Acta Crystallogr Sect E Struct Rep Online. 2013 Aug 31;69(Pt 9):m523. doi: 10.1107/S1600536813024161 (PMC3884458; doi:10.1107/S1600536813024161)
Supplement: Supplementary file 2 [file e-69-0m523-Isup2.hkl]

# 
# h,k,l, Fc-squared, Fo-squared, sigma(Fo-squared) and status flag 
# 
data_I
_shelx_title ' LFX01_0m in P2(1)/c' 
_shelx_refln_list_code          4 
_shelx_F_calc_maximum      216.54 
_exptl_crystal_F_000       832.00 
_reflns_d_resolution_high  0.8410 
 
loop_ 
 _symmetry_equiv_pos_as_xyz 
 'x, y, z' 
 '-x, y+1/2, -z+1/2' 
 '-x, -y, -z' 
 'x, -y-1/2, z-1/2' 
 
_cell_length_a    10.0877 
_cell_length_b     8.1922 
_cell_length_c    20.5698 
_cell_angle_alpha  90.000 
_cell_angle_beta  102.589 
_cell_angle_gamma  90.000 
 
_shelx_F_squared_multiplier     1.000 
 
loop_ 
 _refln_index_h 
 _refln_index_k 
 _refln_index_l 
 _refln_F_squared_calc 
 _refln_F_squared_meas 
 _refln_F_squared_sigma 
 _refln_observed_status 
   1   0   0    34410.95    33939.59    375.29 o 
   2   0   0    18404.06    19042.58    210.22 o 
   3   0   0      771.90      739.61     16.46 o 
   4   0   0       23.75       21.23      3.51 o 
   5   0   0     4215.88     4219.08     63.25 o 
   6   0   0     1134.90     1165.38     38.73 o 
   7   0   0     2641.72     2540.10     56.05 o 
   8   0   0      756.55      832.83     32.85 o 
   9   0   0     1056.44     1016.57     47.20 o 
  10   0   0      725.21      724.08     41.96 o 
  11   0   0      446.46      455.01     33.47 o 
   1   1   0     4931.36     5049.27     44.50 o 
   2   1   0     2800.46     2732.47     21.69 o 
   3   1   0       49.89       80.02      4.65 o 
   4   1   0     3822.14     3986.44     35.33 o 
   5   1   0     7569.89     8324.61     62.35 o 
   6   1   0      212.14      219.12     10.04 o 
   7   1   0      146.25      126.57      9.85 o 
   8   1   0     1263.95     1334.59     29.79 o 
   9   1   0      104.29      112.60     12.60 o 
  10   1   0       93.14       74.13      9.40 o 
  11   1   0        2.21        5.76      3.64 o 
   0   2   0      724.60      759.96     17.74 o 
   1   2   0       20.87       35.25      2.40 o 
   2   2   0     1991.06     1775.19     23.50 o 
   3   2   0     4327.36     4231.41     32.19 o 
   4   2   0     9256.25     8913.35     60.72 o 
   5   2   0     1471.52     1300.01     30.24 o 
   6   2   0     1450.20     1468.96     25.23 o 
   7   2   0     2278.30     2295.23     37.42 o 
   8   2   0      222.85      232.05     12.75 o 
   9   2   0      985.20     1045.28     30.24 o 
  10   2   0       52.99       66.77      8.85 o 
  11   2   0      301.83      328.80     19.54 o 
   1   3   0       97.45       91.62      2.78 o 
   2   3   0      185.33      178.36      4.94 o 
   3   3   0      782.01      882.73     14.68 o 
   4   3   0      178.94      159.79      5.95 o 
   5   3   0       51.21       58.40      4.34 o 
   6   3   0      265.93      291.62     10.75 o 
   7   3   0     1753.44     1777.41     32.84 o 
   8   3   0     2187.48     2124.04     47.82 o 
   9   3   0      290.28      273.43     16.65 o 
  10   3   0       12.85        7.53      2.73 o 
  11   3   0       11.12        2.54      5.46 o 
   0   4   0     2859.39     2714.15     44.30 o 
   1   4   0      899.93      840.06     12.80 o 
   2   4   0     3520.91     3426.76     32.70 o 
   3   4   0     8009.03     8211.89     54.39 o 
   4   4   0     2743.74     2754.76     42.50 o 
   5   4   0     2512.69     2589.00     32.83 o 
   6   4   0      430.73      433.61     13.16 o 
   7   4   0      338.46      331.16     16.64 o 
   8   4   0      585.92      636.54     25.19 o 
   9   4   0      528.53      565.80     24.73 o 
  10   4   0      212.13      268.15     20.59 o 
   1   5   0      207.21      222.43      7.65 o 
   2   5   0        0.16        4.23      1.24 o 
   3   5   0      252.98      250.87     11.57 o 
   4   5   0      659.84      675.45     18.88 o 
   5   5   0      242.67      230.94     10.24 o 
   6   5   0       47.09       50.85      7.11 o 
   7   5   0       25.81       19.73      3.87 o 
   8   5   0      231.42      251.92     18.07 o 
   9   5   0      226.42      205.21     18.92 o 
  10   5   0      127.09      110.86     31.43 o 
   0   6   0     1401.36     1371.03     63.17 o 
   1   6   0      278.55      276.63     18.75 o 
   2   6   0      750.66      752.65     28.11 o 
   3   6   0     1541.62     1649.32     36.03 o 
   4   6   0      943.30      952.52     27.67 o 
   5   6   0      833.90      859.85     24.40 o 
   6   6   0     1167.34     1240.23     47.82 o 
   7   6   0      137.53      157.12     17.17 o 
   8   6   0      257.54      285.99     23.99 o 
   9   6   0       56.71       33.10      7.96 o 
   1   7   0       55.54       57.88     14.88 o 
   2   7   0       28.78       22.07      6.17 o 
   3   7   0        5.50       11.41      4.28 o 
   4   7   0       73.99       78.23     11.20 o 
   5   7   0       10.96        4.54      2.78 o 
   6   7   0      509.54      568.30     27.32 o 
   7   7   0       15.89       17.79      4.47 o 
   8   7   0        4.64        4.62      2.99 o 
   0   8   0       28.85       22.00     10.82 o 
   1   8   0       30.08       29.06      7.16 o 
   2   8   0       11.64        8.30      5.65 o 
   3   8   0       44.81       42.41      7.63 o 
   4   8   0       36.20       33.82      6.67 o 
   5   8   0        1.61        4.83      3.15 o 
   6   8   0        2.95        6.00      3.02 o 
   1   9   0        0.04       -3.35      3.35 o 
   2   9   0      124.88      130.40     18.91 o 
   3   9   0      152.30      170.74     18.78 o 
   4   9   0      252.93      278.96     27.17 o 
 -11   1   1        1.78       -1.35      4.23 o 
 -10   1   1        1.18       -1.16      2.18 o 
  -9   1   1       11.26        5.69      2.67 o 
  -8   1   1        7.34        3.23      2.33 o 
  -7   1   1      210.93      205.88     10.47 o 
  -6   1   1       15.74       20.23      2.36 o 
  -5   1   1     1037.87     1192.62     16.36 o 
  -4   1   1      946.23      985.19     14.50 o 
  -3   1   1       14.43       16.69      2.31 o 
  -2   1   1     4705.67     4726.02     35.52 o 
  -1   1   1    10910.81    11245.29     89.89 o 
   0   1   1    11582.40    11598.19    104.26 o 
   1   1   1     8338.93     8114.06    156.60 o 
   2   1   1     9674.94     9683.09     96.38 o 
   3   1   1     9827.44     9893.98     69.24 o 
   4   1   1     3367.39     3071.55     34.26 o 
   5   1   1     2019.02     1772.85     27.78 o 
   6   1   1     2911.52     2918.51     39.98 o 
   7   1   1     1635.37     1666.94     31.75 o 
   8   1   1      424.38      429.97     16.38 o 
   9   1   1     2078.81     2133.59     50.69 o 
  10   1   1     1073.26     1080.85     37.29 o 
  11   1   1      618.17      672.19     30.13 o 
 -11   2   1       17.25       15.91      3.61 o 
 -10   2   1        2.52        6.98      3.17 o 
  -9   2   1      557.47      559.84     21.26 o 
  -8   2   1      880.81      871.75     25.62 o 
  -7   2   1       19.02        7.09      2.40 o 
  -6   2   1       38.30       19.13      2.75 o 
  -5   2   1       64.13       69.08      4.61 o 
  -4   2   1      271.81      294.71      7.39 o 
  -3   2   1       59.65       70.05      3.67 o 
  -2   2   1       75.26       69.46      3.00 o 
  -1   2   1       12.08       10.75      2.25 o 
   0   2   1     2105.20     2040.61     17.61 o 
   1   2   1     5249.25     5701.48     40.28 o 
   2   2   1      132.75      124.51      4.94 o 
   3   2   1     2546.67     2585.06     24.50 o 
   4   2   1     1123.27     1137.81     18.43 o 
   5   2   1     3409.59     3453.13     45.43 o 
   6   2   1      374.97      340.75     12.67 o 
   7   2   1       22.47       20.66      5.36 o 
   8   2   1      708.98      649.47     22.39 o 
   9   2   1       17.58       10.59      2.98 o 
  10   2   1        5.96        0.11      3.91 o 
  11   2   1       16.23       17.25      3.88 o 
 -11   3   1       28.82       18.67      2.90 o 
 -10   3   1       16.59       14.61      3.53 o 
  -9   3   1       57.91       47.06      7.79 o 
  -8   3   1      764.76      697.84     26.04 o 
  -7   3   1      271.57      295.07     12.35 o 
  -6   3   1       42.88       34.70      3.63 o 
  -5   3   1      556.23      579.65     12.64 o 
  -4   3   1     1219.78     1195.79     17.07 o 
  -3   3   1      451.76      434.31      8.37 o 
  -2   3   1        5.92        4.86      0.84 o 
  -1   3   1     1099.36     1236.97     21.33 o 
   0   3   1       26.28       21.47      1.78 o 
   1   3   1      195.63      186.68      5.39 o 
   2   3   1      862.25      792.73     13.69 o 
   3   3   1     2512.31     2557.15     24.62 o 
   4   3   1     3451.77     3492.99     32.14 o 
   5   3   1     1550.98     1596.35     22.21 o 
   6   3   1     4754.82     4758.76     53.48 o 
   7   3   1      103.69       96.44      8.34 o 
   8   3   1      351.55      358.19     18.41 o 
   9   3   1     1216.28     1257.10     38.68 o 
  10   3   1      231.67      245.38     19.18 o 
  11   3   1      209.11      234.59     20.95 o 
 -10   4   1      346.32      290.83     23.40 o 
  -9   4   1      374.63      366.06     19.39 o 
  -8   4   1      641.74      667.93     25.66 o 
  -7   4   1      824.02      864.17     27.68 o 
  -6   4   1     1893.28     1900.68     29.22 o 
  -5   4   1     2821.95     2718.16     33.47 o 
  -4   4   1     5139.23     5264.62     40.79 o 
  -3   4   1      676.57      671.43     15.18 o 
  -2   4   1     1565.68     1605.11     20.31 o 
  -1   4   1       67.30       49.98      4.26 o 
   0   4   1      935.62      848.92     10.70 o 
   1   4   1      985.27      974.68     14.29 o 
   2   4   1     2567.91     2699.86     25.46 o 
   3   4   1     2083.84     2131.25     25.53 o 
   4   4   1       12.07       22.20      2.86 o 
   5   4   1      448.19      488.71     12.19 o 
   6   4   1        0.80        0.82      1.93 o 
   7   4   1       12.62       15.96      5.07 o 
   8   4   1      554.80      518.07     22.65 o 
   9   4   1        8.57        8.86      2.85 o 
  10   4   1       37.12       36.34      7.47 o 
 -10   5   1        6.18        4.89      3.78 o 
  -9   5   1      117.98      107.85     16.18 o 
  -8   5   1      111.97      118.34     15.23 o 
  -7   5   1      448.67      433.44     22.68 o 
  -6   5   1        0.28        0.09      1.82 o 
  -5   5   1       34.42       29.65      4.58 o 
  -4   5   1       55.98       52.89      5.30 o 
  -3   5   1     1737.85     1759.49     29.59 o 
  -2   5   1     2229.93     2280.91     37.09 o 
  -1   5   1      473.18      487.53     14.80 o 
   0   5   1     1066.69     1084.53     17.22 o 
   1   5   1     1675.86     1697.50     23.70 o 
   2   5   1     4550.14     4838.98     49.59 o 
   3   5   1      174.99      142.66     10.28 o 
   4   5   1      497.24      441.43     13.93 o 
   5   5   1      402.48      399.16     15.85 o 
   6   5   1     1144.45     1180.70     29.76 o 
   7   5   1     1893.56     2022.13     54.07 o 
   8   5   1      764.32      776.43     33.97 o 
   9   5   1      577.84      564.52     29.47 o 
  -9   6   1       61.61       69.21     14.57 o 
  -8   6   1      240.96      285.04     26.25 o 
  -7   6   1      238.04      239.87     17.51 o 
  -6   6   1      536.61      548.61     21.55 o 
  -5   6   1      576.66      575.25     19.37 o 
  -4   6   1      937.15      958.55     27.73 o 
  -3   6   1     1262.31     1262.39     31.07 o 
  -2   6   1     1075.64     1011.49     38.94 o 
  -1   6   1     1383.44     1316.08     32.16 o 
   0   6   1     1359.64     1414.97     57.22 o 
   1   6   1     1195.50     1147.20     40.86 o 
   2   6   1      294.88      284.40     15.67 o 
   3   6   1      156.59      134.21     11.73 o 
   4   6   1      408.84      428.21     18.15 o 
   5   6   1      273.43      269.81     12.76 o 
   6   6   1      380.65      379.09     21.48 o 
   7   6   1      319.45      334.47     20.69 o 
   8   6   1       14.03        6.26      4.31 o 
   9   6   1        0.83        4.72      3.66 o 
  -8   7   1       85.61       53.15     10.19 o 
  -7   7   1       91.60       83.36     12.74 o 
  -6   7   1       37.57       40.76      9.03 o 
  -5   7   1        0.68       -1.50      2.04 o 
  -4   7   1        0.45       -2.50      2.50 o 
  -3   7   1       13.73        5.58      2.88 o 
  -2   7   1       12.86       17.45      4.22 o 
  -1   7   1        1.37        3.82      3.10 o 
   0   7   1        4.03        2.05      3.82 o 
   1   7   1       68.54       67.34     17.20 o 
   2   7   1      187.05      196.73     17.09 o 
   3   7   1        0.88        4.41      4.87 o 
   4   7   1       91.05       70.89     10.33 o 
   5   7   1      103.24      110.68     11.58 o 
   6   7   1      768.86      826.06     36.37 o 
   7   7   1      126.74      108.52     15.34 o 
   8   7   1        0.75       -2.49      3.12 o 
  -6   8   1      717.62      781.56     33.79 o 
  -5   8   1      466.63      492.86     22.23 o 
  -4   8   1      384.83      409.36     24.24 o 
  -3   8   1      618.59      648.73     29.78 o 
  -2   8   1      617.93      643.74     35.04 o 
  -1   8   1      853.35      913.58     42.17 o 
   0   8   1      556.79      555.81     41.79 o 
   1   8   1      443.28      473.75     29.52 o 
   2   8   1       54.66       41.29      9.75 o 
   3   8   1      219.00      226.70     17.77 o 
   4   8   1      181.33      170.49     18.36 o 
   5   8   1       76.78       90.89     11.75 o 
   6   8   1       84.92       75.14      9.97 o 
  -4   9   1        3.14       -1.15      2.97 o 
  -3   9   1       89.85       79.15     11.51 o 
  -2   9   1      102.29       91.90     13.17 o 
  -1   9   1      172.54      131.15     15.98 o 
   0   9   1       46.28       37.84      7.62 o 
   1   9   1       23.28       11.20      4.01 o 
   2   9   1       47.15       24.23      6.39 o 
   3   9   1        2.45       -5.13      5.13 o 
   4   9   1       15.91       10.13      3.66 o 
 -11   0   2      652.15      681.46     41.30 o 
 -10   0   2      266.91      282.70     24.06 o 
  -9   0   2      471.01      490.79     31.30 o 
  -8   0   2     1076.24      987.60     34.96 o 
  -7   0   2     2008.73     1996.88     39.08 o 
  -6   0   2     1393.00     1412.02     29.26 o 
  -5   0   2      612.65      745.27     17.24 o 
  -4   0   2     1809.69     1641.91     32.67 o 
  -3   0   2     4380.33     4462.16     44.82 o 
  -2   0   2    23568.73    24070.46    475.02 o 
  -1   0   2      784.50      752.20     12.58 o 
   0   0   2      100.27      343.94     12.97 o 
   1   0   2     8241.51     8410.14    121.09 o 
   2   0   2      178.31      159.38      8.07 o 
   3   0   2      522.70      501.72     16.37 o 
   4   0   2       13.13       12.78      3.45 o 
   5   0   2     1238.69     1291.78     33.88 o 
   6   0   2      112.68      113.17     12.60 o 
   7   0   2        2.28       -1.70      2.81 o 
   8   0   2       90.32       68.94     10.54 o 
   9   0   2      923.50      946.74     47.40 o 
  10   0   2      257.39      258.47     23.81 o 
  11   0   2      173.64      192.76     26.86 o 
 -11   1   2       18.57       14.66      3.98 o 
 -10   1   2        7.85        9.15      3.97 o 
  -9   1   2        0.77        4.17      2.43 o 
  -8   1   2        0.15        2.95      2.36 o 
  -7   1   2      178.61      206.49      7.88 o 
  -6   1   2      318.77      353.21      9.85 o 
  -5   1   2     1094.90     1092.48     15.73 o 
  -4   1   2       43.90       23.36      2.16 o 
  -3   1   2     5352.40     5528.59     39.24 o 
  -2   1   2       41.38       71.30      3.20 o 
  -1   1   2     4165.15     4445.40     60.98 o 
   0   1   2        6.54       -4.10      4.10 o 
   1   1   2      280.55      241.54      8.32 o 
   2   1   2     1956.11     1813.89     20.26 o 
   3   1   2      273.08      292.09      8.74 o 
   4   1   2       80.21       80.25      6.09 o 
   5   1   2       21.92       31.85      4.46 o 
   6   1   2        1.81        3.08      1.42 o 
   7   1   2        2.65        4.85      1.88 o 
   8   1   2      553.08      548.03     20.83 o 
   9   1   2       84.95       64.26      9.12 o 
  10   1   2       35.76       32.90      6.37 o 
  11   1   2        3.21        6.80      6.20 o 
 -11   2   2      706.67      726.92     30.59 o 
 -10   2   2     1083.81     1104.18     36.80 o 
  -9   2   2     1782.46     1835.26     56.48 o 
  -8   2   2     1014.73     1153.05     29.41 o 
  -7   2   2     1985.94     1932.65     31.34 o 
  -6   2   2     2626.73     2617.99     35.26 o 
  -5   2   2     2705.78     2501.63     27.11 o 
  -4   2   2     2914.71     3020.22     27.44 o 
  -3   2   2     2007.98     2046.52     18.41 o 
  -2   2   2      462.49      448.46      6.56 o 
  -1   2   2     5300.66     5449.61     63.79 o 
   0   2   2     2805.47     2888.90     28.72 o 
   1   2   2    12698.27    13468.72    124.12 o 
   2   2   2       82.30      102.92      4.34 o 
   3   2   2      159.84      135.36      5.63 o 
   4   2   2      840.80      864.56     18.30 o 
   5   2   2       27.06       26.73      3.69 o 
   6   2   2      206.77      180.24      9.70 o 
   7   2   2      163.74      192.22     10.81 o 
   8   2   2      239.92      259.28     13.77 o 
   9   2   2       67.16       63.08      9.47 o 
  10   2   2       30.89       19.22      4.47 o 
  11   2   2       24.74       16.59      3.83 o 
 -11   3   2        0.37        5.65      2.85 o 
 -10   3   2      238.09      204.43     18.08 o 
  -9   3   2      293.28      284.32     16.70 o 
  -8   3   2       11.79       12.27      2.67 o 
  -7   3   2       97.55      104.69      8.07 o 
  -6   3   2        2.88        2.64      1.42 o 
  -5   3   2      869.85      971.51     16.53 o 
  -4   3   2     1044.76     1131.87     16.39 o 
  -3   3   2     1378.44     1362.06     15.19 o 
  -2   3   2      246.43      216.64      6.26 o 
  -1   3   2      593.63      516.97      9.09 o 
   0   3   2        6.77       14.29      1.70 o 
   1   3   2     4200.50     4153.08     31.07 o 
   2   3   2      224.64      189.91      6.63 o 
   3   3   2      578.30      507.83     11.69 o 
   4   3   2     3536.60     3568.10     33.09 o 
   5   3   2      986.64      980.24     17.21 o 
   6   3   2      975.52      871.64     21.39 o 
   7   3   2       44.64       43.44      4.91 o 
   8   3   2      424.70      397.46     19.75 o 
   9   3   2      244.98      246.11     16.74 o 
  10   3   2      135.53      129.60     14.22 o 
 -10   4   2      165.23      186.58     17.19 o 
  -9   4   2      448.59      449.63     21.48 o 
  -8   4   2      347.69      345.86     17.65 o 
  -7   4   2      159.26      162.13     12.15 o 
  -6   4   2      811.75      871.52     19.16 o 
  -5   4   2      320.76      333.46     10.63 o 
  -4   4   2      597.25      547.56     10.84 o 
  -3   4   2      764.28      741.68     15.36 o 
  -2   4   2     2587.32     2589.61     25.86 o 
  -1   4   2     1210.14     1215.50     18.57 o 
   0   4   2       24.30       28.50      2.40 o 
   1   4   2      797.88      833.62     13.76 o 
   2   4   2       57.57       78.70      3.96 o 
   3   4   2       37.03       45.90      4.66 o 
   4   4   2       63.50       69.45      4.86 o 
   5   4   2        1.88        0.66      1.38 o 
   6   4   2      142.39      143.61      9.29 o 
   7   4   2      120.01      113.30     12.25 o 
   8   4   2      557.50      525.61     23.23 o 
   9   4   2        4.29        3.89      4.04 o 
  10   4   2      174.72      177.71     15.32 o 
 -10   5   2       65.87       57.57      9.67 o 
  -9   5   2       20.47       10.97      6.00 o 
  -8   5   2      377.68      401.99     26.60 o 
  -7   5   2       26.22       17.82      4.38 o 
  -6   5   2      101.06       96.42      8.97 o 
  -5   5   2      550.92      549.57     16.07 o 
  -4   5   2     1268.71     1251.60     23.67 o 
  -3   5   2     4169.19     4223.84     48.51 o 
  -2   5   2     2540.21     2510.12     39.53 o 
  -1   5   2     2456.38     2419.37     36.07 o 
   0   5   2     2046.91     1980.19     31.81 o 
   1   5   2     1314.87     1287.81     18.41 o 
   2   5   2     1685.47     1699.64     27.49 o 
   3   5   2      216.76      167.97     12.12 o 
   4   5   2      701.31      687.34     17.85 o 
   5   5   2      576.28      553.72     18.19 o 
   6   5   2      445.12      467.81     18.20 o 
   7   5   2      770.42      850.19     34.19 o 
   8   5   2      253.07      243.52     17.69 o 
   9   5   2      472.49      523.82     28.73 o 
  -9   6   2       39.82       41.68     13.13 o 
  -8   6   2      456.36      434.82     29.56 o 
  -7   6   2      279.34      293.60     18.58 o 
  -6   6   2      126.92      122.41     11.82 o 
  -5   6   2      273.75      253.45     12.23 o 
  -4   6   2      242.88      245.95     13.19 o 
  -3   6   2      198.70      207.77     14.58 o 
  -2   6   2     2875.69     2966.34     47.76 o 
  -1   6   2        0.45       -1.50      1.50 o 
   0   6   2        0.43       -0.91      2.04 o 
   1   6   2      241.65      206.96     16.30 o 
   2   6   2      398.15      360.66     17.18 o 
   3   6   2       55.76       51.17      7.49 o 
   4   6   2        1.54       -2.73      2.79 o 
   5   6   2      120.30      111.58      9.84 o 
   6   6   2        9.44        7.66      3.13 o 
   7   6   2       20.06       20.07      4.42 o 
   8   6   2       35.96       31.67      7.76 o 
  -8   7   2       82.52       70.68     10.92 o 
  -7   7   2     1563.17     1608.71     48.86 o 
  -6   7   2      863.60      914.38     36.80 o 
  -5   7   2      627.36      636.91     24.18 o 
  -4   7   2      652.73      671.29     29.13 o 
  -3   7   2       92.40       83.34     12.78 o 
  -2   7   2      771.77      767.30     39.81 o 
  -1   7   2     1696.04     1678.16     53.60 o 
   0   7   2     1208.75     1214.89     45.54 o 
   1   7   2      551.84      553.33     29.81 o 
   2   7   2      579.77      557.04     30.78 o 
   3   7   2     1347.85     1425.65     52.52 o 
   4   7   2     1062.60     1140.66     38.75 o 
   5   7   2     1038.11     1101.50     33.27 o 
   6   7   2     1061.28     1105.39     40.63 o 
   7   7   2      600.11      627.54     30.92 o 
  -6   8   2      528.30      541.17     23.01 o 
  -5   8   2       50.67       45.28      6.30 o 
  -4   8   2       24.01        8.35      9.72 o 
  -3   8   2       16.31       17.53      7.20 o 
  -2   8   2       34.20       25.04      5.99 o 
  -1   8   2       43.48       37.61      7.64 o 
   0   8   2       18.41       30.56      6.80 o 
   1   8   2      270.08      264.14     21.48 o 
   2   8   2       42.60       29.80      7.56 o 
   3   8   2       26.89       17.42      4.43 o 
   4   8   2       14.16        4.45      5.02 o 
   5   8   2       10.64        4.62      3.75 o 
   6   8   2        0.73       -3.02      3.02 o 
  -4   9   2      191.78      208.26     17.03 o 
  -3   9   2      216.78      232.45     20.25 o 
  -2   9   2      334.46      351.81     33.55 o 
  -1   9   2      252.74      261.27     21.99 o 
   0   9   2      596.15      719.90     38.98 o 
   1   9   2      569.92      595.71     35.66 o 
   2   9   2      731.24      762.54     63.20 o 
   3   9   2      518.84      582.90     35.91 o 
   4   9   2      319.16      336.66     21.87 o 
 -11   1   3      233.01      257.84     19.81 o 
 -10   1   3      291.86      285.56     17.00 o 
  -9   1   3     2247.05     2250.38     44.61 o 
  -8   1   3     2468.11     2577.33     36.88 o 
  -7   1   3     3115.50     3128.23     34.93 o 
  -6   1   3     5088.09     5335.36     44.71 o 
  -5   1   3      210.74      172.21      6.01 o 
  -4   1   3     1834.20     1680.00     17.48 o 
  -3   1   3     4162.48     4110.96     29.64 o 
  -2   1   3     7816.72     7999.66     49.28 o 
  -1   1   3    12072.62    12490.65    164.96 o 
   1   1   3      767.08      651.66     14.58 o 
   2   1   3     7654.52     7359.07     50.65 o 
   3   1   3     1949.17     1928.63     27.33 o 
   4   1   3     4316.83     4272.34     43.40 o 
   5   1   3     2527.40     2602.83     35.81 o 
   6   1   3     1394.17     1327.35     28.67 o 
   7   1   3     2359.67     2343.82     39.09 o 
   8   1   3      500.66      501.41     20.04 o 
   9   1   3       95.04      109.31     12.98 o 
  10   1   3       67.55       62.79      8.62 o 
  11   1   3      322.15      313.98     19.83 o 
 -11   2   3        4.07        9.22      3.56 o 
 -10   2   3       22.38       21.91      4.81 o 
  -9   2   3       89.26       90.87      9.48 o 
  -8   2   3      340.58      339.85     14.98 o 
  -7   2   3        1.46       -0.25      1.22 o 
  -6   2   3       40.84       30.77      3.45 o 
  -5   2   3     1486.16     1592.80     19.75 o 
  -4   2   3      183.07      188.32      5.97 o 
  -3   2   3      300.65      325.77      6.35 o 
  -2   2   3        0.21       -0.61      0.74 o 
  -1   2   3      356.86      317.37      8.38 o 
   0   2   3    33874.72    35043.63    286.08 o 
   1   2   3     5812.61     6310.02     55.98 o 
   2   2   3      622.60      656.95     12.61 o 
   3   2   3     3854.81     4126.28     42.46 o 
   4   2   3      219.72      217.07      7.98 o 
   5   2   3        1.03        2.35      1.14 o 
   6   2   3      794.83      770.49     20.45 o 
   7   2   3     1426.18     1404.41     32.74 o 
   8   2   3      987.40     1007.88     33.45 o 
   9   2   3      147.04      176.80     17.04 o 
  10   2   3      124.23      100.14     11.97 o 
  11   2   3       31.48       14.66      3.51 o 
 -11   3   3      664.33      706.78     29.86 o 
 -10   3   3      725.05      784.35     30.45 o 
  -9   3   3     2314.05     2336.74     52.13 o 
  -8   3   3      889.78      903.94     29.35 o 
  -7   3   3     3979.31     4006.91     44.83 o 
  -6   3   3     4218.72     4218.05     39.72 o 
  -5   3   3     5450.50     5365.54     46.04 o 
  -4   3   3     4555.67     4437.14     32.44 o 
  -3   3   3     1954.69     1836.44     16.06 o 
  -2   3   3     4579.17     4458.69     42.37 o 
  -1   3   3     1018.13      940.29     13.29 o 
   0   3   3     2755.05     2773.51     19.81 o 
   1   3   3     9607.43     9688.46     78.17 o 
   2   3   3    12651.14    13140.42    200.08 o 
   3   3   3    10334.70    11256.71     86.75 o 
   4   3   3     3346.71     3279.99     33.63 o 
   5   3   3      223.72      194.57      9.50 o 
   6   3   3       89.42       69.30      6.58 o 
   7   3   3     1087.70     1120.47     32.99 o 
   8   3   3      236.69      241.52     15.05 o 
   9   3   3       76.81       58.24     13.61 o 
  10   3   3      102.19      114.21     12.37 o 
 -10   4   3        0.45       -1.64      3.27 o 
  -9   4   3        3.91        3.56      2.35 o 
  -8   4   3     1376.63     1341.88     36.71 o 
  -7   4   3      337.78      325.23     16.35 o 
  -6   4   3      957.32      948.28     21.76 o 
  -5   4   3      825.67      797.26     18.20 o 
  -4   4   3      145.30      169.94      5.62 o 
  -3   4   3        9.75       12.84      1.94 o 
  -2   4   3        5.33        7.18      1.14 o 
  -1   4   3      978.85     1107.52     17.00 o 
   0   4   3      321.07      339.79      8.91 o 
   1   4   3      707.05      713.84     12.11 o 
   2   4   3      774.19      770.55     14.47 o 
   3   4   3      196.95      195.97      9.49 o 
   4   4   3      431.43      432.69     10.93 o 
   5   4   3       19.71       17.02      2.39 o 
   6   4   3      477.39      475.61     16.17 o 
   7   4   3       33.46       31.23      5.38 o 
   8   4   3       66.10       40.43      6.59 o 
   9   4   3      198.07      183.68     15.38 o 
  10   4   3       43.37       43.74      5.98 o 
 -10   5   3       39.14       33.84      6.85 o 
  -9   5   3      160.23      141.20     16.13 o 
  -8   5   3      264.68      258.81     18.78 o 
  -7   5   3      858.43      820.52     26.44 o 
  -6   5   3     1400.68     1427.93     30.85 o 
  -5   5   3     1023.79     1001.58     21.94 o 
  -4   5   3     3540.39     3553.27     46.73 o 
  -3   5   3     4997.51     4975.44     62.21 o 
  -2   5   3     3800.11     3817.62     50.44 o 
  -1   5   3     2772.83     2617.61     35.41 o 
   0   5   3      352.31      349.77     14.68 o 
   1   5   3       28.56       35.54      3.23 o 
   2   5   3       12.47        9.35      2.17 o 
   3   5   3      147.63      133.83      9.84 o 
   4   5   3      138.55      109.68      9.83 o 
   5   5   3      212.66      197.10     12.05 o 
   6   5   3      133.29      143.72     13.77 o 
   7   5   3      628.12      642.23     29.79 o 
   8   5   3      363.88      367.39     28.13 o 
   9   5   3      306.69      336.20     23.94 o 
  -9   6   3        5.57       10.46      5.56 o 
  -8   6   3       67.95       56.89     16.60 o 
  -7   6   3       11.83        8.49      3.26 o 
  -6   6   3       55.45       42.89      8.89 o 
  -5   6   3      102.42       97.81      8.66 o 
  -4   6   3        1.88        6.77      1.99 o 
  -3   6   3      423.21      426.91     19.54 o 
  -2   6   3      270.33      254.59     12.87 o 
  -1   6   3      350.16      334.62     16.30 o 
   0   6   3      279.10      289.01     39.32 o 
   1   6   3       34.60       47.51      9.70 o 
   2   6   3      186.05      184.35     12.23 o 
   3   6   3      104.07      102.31     11.57 o 
   4   6   3      401.74      440.66     16.66 o 
   5   6   3      732.87      713.32     25.54 o 
   6   6   3     1166.36     1202.91     41.44 o 
   7   6   3      779.84      848.26     35.45 o 
   8   6   3      473.64      445.53     52.55 o 
  -8   7   3      104.98      118.33     28.55 o 
  -7   7   3      159.12      213.43     37.15 o 
  -6   7   3     1067.64     1069.85     32.22 o 
  -5   7   3      274.63      254.53     14.78 o 
  -4   7   3      149.16      156.70     15.23 o 
  -3   7   3       99.80       73.65     11.79 o 
  -2   7   3      417.96      420.39     21.71 o 
  -1   7   3      287.45      277.89     17.57 o 
   0   7   3      187.17      213.69     30.21 o 
   1   7   3       72.91       72.47     13.08 o 
   2   7   3      161.24      167.63     21.08 o 
   3   7   3      460.79      483.65     29.69 o 
   4   7   3      198.69      179.05     17.81 o 
   5   7   3       52.36       49.12      8.27 o 
   6   7   3        2.88        6.64      3.23 o 
   7   7   3      193.02      165.36     17.84 o 
  -6   8   3        6.40       -3.85      3.85 o 
  -5   8   3       17.17        8.71      4.37 o 
  -4   8   3        7.82        1.57      2.61 o 
  -3   8   3        0.52        6.70      6.58 o 
  -2   8   3        8.25        5.11      3.02 o 
  -1   8   3       41.90       29.78      6.94 o 
   0   8   3       72.32       44.81     22.51 o 
   1   8   3        4.83        5.22      2.90 o 
   2   8   3      402.13      422.53     28.32 o 
   3   8   3      727.33      720.59     38.79 o 
   4   8   3      800.91      826.66     40.10 o 
   5   8   3      460.86      464.88     25.97 o 
   6   8   3      547.87      563.29     31.35 o 
  -4   9   3       13.71       11.57      3.31 o 
  -3   9   3       15.31       12.90      6.96 o 
  -2   9   3        4.96       14.28      7.49 o 
  -1   9   3       50.55       47.66      7.84 o 
   0   9   3        8.94        3.84      4.03 o 
   1   9   3       13.29       15.69      3.97 o 
   2   9   3        0.57       -1.24      3.43 o 
   3   9   3       24.23       23.36     10.89 o 
 -11   0   4       10.85        4.23      4.58 o 
 -10   0   4      429.55      305.45     25.28 o 
  -9   0   4       43.28       62.44     11.98 o 
  -8   0   4      474.92      463.35     18.47 o 
  -7   0   4      330.34      322.14     16.41 o 
  -6   0   4      223.92      151.48      9.31 o 
  -5   0   4      212.64      307.10     13.32 o 
  -4   0   4     9766.73    10110.99     74.96 o 
  -3   0   4      978.26      810.83     14.66 o 
  -2   0   4     1996.19     1936.98     29.20 o 
  -1   0   4     4107.37     4135.36     94.33 o 
   0   0   4     1090.22     1114.94     34.36 o 
   1   0   4      117.95      156.01      9.60 o 
   2   0   4      149.65      210.83     11.93 o 
   3   0   4     2272.59     2123.24     66.63 o 
   4   0   4     4365.14     4247.25     62.57 o 
   5   0   4     6441.46     6463.96     86.80 o 
   6   0   4     2649.94     2440.07     63.92 o 
   7   0   4     2736.97     2702.93     71.81 o 
   8   0   4       30.31       22.30      6.78 o 
   9   0   4     1164.61     1287.48     57.09 o 
  10   0   4      527.38      574.87     38.32 o 
  11   0   4      438.35      423.87     33.11 o 
 -11   1   4        0.16        1.79      3.05 o 
 -10   1   4       24.15       18.40      6.39 o 
  -9   1   4      381.55      362.34     16.13 o 
  -8   1   4        8.01        8.88      2.12 o 
  -7   1   4       30.67       35.23      3.55 o 
  -6   1   4       91.86      109.88      5.99 o 
  -5   1   4     1196.43     1321.06     17.73 o 
  -4   1   4     2821.05     3004.88     24.50 o 
  -3   1   4       63.07       85.66      3.92 o 
  -2   1   4      409.50      450.39      7.44 o 
  -1   1   4     2920.32     2859.81     42.49 o 
   0   1   4     2137.06     2241.45     36.48 o 
   1   1   4     7866.64     8109.67     60.76 o 
   2   1   4       76.19       79.64      4.72 o 
   3   1   4      689.98      718.15     16.55 o 
   4   1   4       12.85       12.77      2.71 o 
   5   1   4      521.81      482.93     14.81 o 
   6   1   4       13.34       11.29      2.14 o 
   7   1   4     1633.16     1638.04     32.86 o 
   8   1   4      772.82      763.71     25.35 o 
   9   1   4      123.86      118.62     13.40 o 
  10   1   4       27.21       15.74      3.09 o 
  11   1   4        0.10        0.49      4.83 o 
 -11   2   4        0.47        6.14      3.43 o 
 -10   2   4      143.43      117.59     12.86 o 
  -9   2   4      716.94      654.12     23.04 o 
  -8   2   4      632.50      673.32     21.73 o 
  -7   2   4     1641.84     1649.99     28.17 o 
  -6   2   4      174.83      157.37      7.25 o 
  -5   2   4     1622.32     1570.27     19.72 o 
  -4   2   4     2133.73     2102.03     21.11 o 
  -3   2   4      441.40      399.98      7.07 o 
  -2   2   4     1780.89     1677.26     18.22 o 
  -1   2   4     1615.26     1628.98     42.69 o 
   0   2   4    46891.29    46920.36    955.53 o 
   1   2   4    11417.41    11526.35     83.98 o 
   2   2   4    14646.71    14615.08    140.72 o 
   3   2   4    22401.37    23869.76    135.43 o 
   4   2   4     3325.64     3097.33     37.56 o 
   5   2   4     6527.31     6364.70     66.74 o 
   6   2   4     2596.98     2642.88     40.16 o 
   7   2   4      584.54      590.21     19.00 o 
   8   2   4     1093.07     1061.33     30.23 o 
   9   2   4      845.70      805.01     31.38 o 
  10   2   4      548.75      571.78     27.33 o 
 -11   3   4       62.04       71.59      9.24 o 
 -10   3   4      167.47      165.70     16.12 o 
  -9   3   4      127.32      127.09     12.41 o 
  -8   3   4      811.12      831.76     27.79 o 
  -7   3   4      446.00      445.86     13.51 o 
  -6   3   4      862.19      882.10     16.57 o 
  -5   3   4     1122.75     1125.81     17.34 o 
  -4   3   4      346.79      309.30      7.35 o 
  -3   3   4     2333.51     2139.78     18.44 o 
  -2   3   4     1624.92     1596.04     19.97 o 
  -1   3   4       13.05        6.15      1.51 o 
   0   3   4      967.49     1020.34     12.89 o 
   1   3   4      830.34      892.67     15.62 o 
   2   3   4     1123.40     1156.55     22.48 o 
   3   3   4      148.34      176.18      8.60 o 
   4   3   4        0.41        1.62      2.11 o 
   5   3   4     1694.10     1719.66     27.49 o 
   6   3   4      223.86      215.81     11.55 o 
   7   3   4      805.23      782.11     26.28 o 
   8   3   4      204.35      201.32     17.53 o 
   9   3   4        2.64       -2.00      2.00 o 
  10   3   4        2.63        2.35      3.46 o 
 -10   4   4        3.27        7.66      4.39 o 
  -9   4   4       17.59        8.16      3.00 o 
  -8   4   4      205.63      203.44     13.26 o 
  -7   4   4       65.15       61.77      9.09 o 
  -6   4   4      775.45      768.99     19.51 o 
  -5   4   4     1772.73     1821.61     28.36 o 
  -4   4   4     2300.90     2357.99     33.05 o 
  -3   4   4     4480.19     4714.94     77.66 o 
  -2   4   4      988.00      920.16     14.93 o 
  -1   4   4      347.05      278.66      6.30 o 
   0   4   4     3868.47     3953.63     27.27 o 
   1   4   4      117.33       97.08      4.49 o 
   2   4   4      895.34      766.27     16.57 o 
   3   4   4      486.62      430.74     13.70 o 
   4   4   4     2544.70     2543.45     35.55 o 
   5   4   4      470.79      473.99     13.94 o 
   6   4   4     1126.71     1154.02     26.62 o 
   7   4   4     1079.79     1032.94     32.48 o 
   8   4   4     1175.98     1248.05     40.92 o 
   9   4   4      917.15      945.54     34.36 o 
  10   4   4       97.97      116.41     17.93 o 
 -10   5   4       47.25       47.73     18.55 o 
  -9   5   4        2.84        4.33      3.59 o 
  -8   5   4      309.32      317.34     19.20 o 
  -7   5   4      530.86      538.67     20.91 o 
  -6   5   4     2396.40     2415.96     40.79 o 
  -5   5   4     1023.63      997.79     28.28 o 
  -4   5   4     2419.33     2425.37     33.12 o 
  -3   5   4      522.10      516.06     14.82 o 
  -2   5   4      634.89      597.30     15.00 o 
  -1   5   4      957.86      916.36     15.67 o 
   0   5   4      531.57      488.70     15.72 o 
   1   5   4      589.13      580.23     14.20 o 
   2   5   4      153.30      148.37      8.51 o 
   3   5   4       28.96       17.93      2.81 o 
   4   5   4        1.69        5.09      1.66 o 
   5   5   4      200.76      211.01     11.67 o 
   6   5   4       72.79       82.40      9.91 o 
   7   5   4      118.91       96.52     28.26 o 
   8   5   4        5.64        2.89      6.17 o 
   9   5   4       16.80        6.82      3.55 o 
  -9   6   4       56.39       34.43     10.89 o 
  -8   6   4       28.81       21.39      7.10 o 
  -7   6   4      180.18      186.10     12.14 o 
  -6   6   4       23.87       21.14      5.86 o 
  -5   6   4       27.12       26.85      5.93 o 
  -4   6   4       24.49       33.46      5.18 o 
  -3   6   4     1021.42     1009.84     30.50 o 
  -2   6   4     1057.37     1095.72     27.94 o 
  -1   6   4     1066.17     1064.48     26.95 o 
   0   6   4     1050.72     1053.30     38.47 o 
   1   6   4      326.70      291.83     19.90 o 
   2   6   4        5.48        5.52      2.89 o 
   3   6   4        2.58        8.76      4.50 o 
   4   6   4      115.77      109.13      9.71 o 
   5   6   4       31.98       24.76      3.75 o 
   6   6   4      207.15      240.46     18.76 o 
   7   6   4      547.83      526.09     27.74 o 
   8   6   4      264.75      290.45     24.86 o 
  -8   7   4      601.28      581.45     54.74 o 
  -7   7   4      401.43      432.98     29.34 o 
  -6   7   4      151.19      141.13     17.11 o 
  -5   7   4      198.51      201.66     11.95 o 
  -4   7   4      362.99      375.65     20.78 o 
  -3   7   4      538.47      550.00     25.29 o 
  -2   7   4      572.17      571.31     25.64 o 
  -1   7   4      855.33      906.87     32.79 o 
   0   7   4      985.66     1007.19     38.84 o 
   1   7   4      900.08      903.29     39.25 o 
   2   7   4        1.42        3.16      3.49 o 
   3   7   4       83.78       77.48     13.55 o 
   4   7   4        6.24        3.33      2.34 o 
   5   7   4       87.10       79.19     14.95 o 
   6   7   4       12.38        6.16      4.41 o 
   7   7   4       47.54       36.25      5.74 o 
  -6   8   4       11.98       15.72      4.35 o 
  -5   8   4       51.53       38.62     16.80 o 
  -4   8   4       12.13       14.73      5.26 o 
  -3   8   4      203.46      180.30     16.02 o 
  -2   8   4       65.37       55.96      9.71 o 
  -1   8   4      165.32      168.30     23.05 o 
   0   8   4     1004.71     1043.16     38.33 o 
   1   8   4       10.84        6.68      6.22 o 
   2   8   4       63.79       80.27     14.09 o 
   3   8   4      319.87      318.33     25.21 o 
   4   8   4      204.42      227.93     17.93 o 
   5   8   4      133.01      127.25     16.52 o 
  -4   9   4      264.20      287.07     30.65 o 
  -3   9   4      283.51      294.61     33.09 o 
  -2   9   4      246.65      296.01     21.52 o 
  -1   9   4      624.11      616.38     30.05 o 
   0   9   4      302.45      290.67     25.56 o 
   1   9   4       58.74       31.87     11.43 o 
   2   9   4      135.75      104.57     15.74 o 
   3   9   4      185.07      144.49     39.26 o 
 -11   1   5      701.32      652.33     27.87 o 
 -10   1   5      332.13      367.17     19.27 o 
  -9   1   5      299.78      339.01     15.70 o 
  -8   1   5     1170.12     1135.13     21.58 o 
  -7   1   5      971.79      923.81     18.29 o 
  -6   1   5     1917.46     1937.24     25.42 o 
  -5   1   5     1265.33     1236.37     17.28 o 
  -4   1   5      156.39      141.34      4.65 o 
  -3   1   5        9.02        9.35      1.97 o 
  -2   1   5      141.09      128.76      4.79 o 
  -1   1   5     2079.53     2123.28     32.12 o 
   0   1   5     1873.62     1974.54     28.93 o 
   1   1   5        0.25        4.34      1.10 o 
   2   1   5       40.96       32.12      3.46 o 
   3   1   5       18.51       10.19      2.05 o 
   4   1   5      631.09      541.01     16.32 o 
   5   1   5      729.40      706.02     18.54 o 
   6   1   5     2459.36     2339.62     40.94 o 
   7   1   5        3.23        5.44      2.63 o 
   8   1   5       76.39       72.65     10.38 o 
   9   1   5     1191.13     1188.06     38.80 o 
  10   1   5      399.82      388.28     22.07 o 
 -11   2   5        2.45        6.83      2.67 o 
 -10   2   5      206.03      179.63     17.69 o 
  -9   2   5      185.20      160.69     12.91 o 
  -8   2   5      126.81      116.29      7.28 o 
  -7   2   5      451.52      438.17     13.31 o 
  -6   2   5      217.61      202.89      7.59 o 
  -5   2   5        5.99        0.61      1.24 o 
  -4   2   5      147.02      115.09      4.57 o 
  -3   2   5     1527.17     1505.33     17.66 o 
  -2   2   5     1968.83     1939.16     23.83 o 
  -1   2   5      177.28      207.23      6.20 o 
   0   2   5      283.97      340.41      8.53 o 
   1   2   5     1314.96     1146.72     16.33 o 
   2   2   5     1842.86     1752.57     22.86 o 
   3   2   5     1307.33     1312.11     21.92 o 
   4   2   5      666.40      634.81     16.26 o 
   5   2   5       81.87       74.32      7.30 o 
   6   2   5       29.16       16.41      3.05 o 
   7   2   5      212.66      217.47     13.25 o 
   8   2   5      753.59      731.81     28.56 o 
   9   2   5       14.67       15.21      3.72 o 
  10   2   5       53.01       38.20      6.33 o 
 -11   3   5      338.38      381.66     24.55 o 
 -10   3   5      160.25      155.03     14.76 o 
  -9   3   5      979.91      970.61     31.82 o 
  -8   3   5      476.69      463.92     17.27 o 
  -7   3   5       45.19       51.54      5.60 o 
  -6   3   5      392.00      370.70     10.45 o 
  -5   3   5      452.68      410.90     10.69 o 
  -4   3   5       26.33       39.57      2.86 o 
  -3   3   5      109.69      107.18      4.07 o 
  -2   3   5      138.88      151.44      5.03 o 
  -1   3   5      689.91      678.84     12.91 o 
   0   3   5      296.88      254.48      6.21 o 
   1   3   5       17.84       21.65      2.89 o 
   2   3   5     3189.99     3426.08     39.97 o 
   3   3   5      602.12      584.13     14.69 o 
   4   3   5      685.14      675.63     18.86 o 
   5   3   5      363.82      346.21     13.26 o 
   6   3   5      794.78      771.84     22.90 o 
   7   3   5     1255.50     1219.55     31.22 o 
   8   3   5      194.65      192.22     15.69 o 
   9   3   5      324.45      360.11     20.28 o 
  10   3   5      226.75      210.08     21.57 o 
 -10   4   5      211.28      223.91     19.60 o 
  -9   4   5      134.27      139.93     15.69 o 
  -8   4   5      191.81      184.60     12.39 o 
  -7   4   5       58.79       62.38      6.69 o 
  -6   4   5      408.68      430.27     14.21 o 
  -5   4   5     1508.88     1422.48     24.74 o 
  -4   4   5     2277.24     2223.91     40.35 o 
  -3   4   5     5027.89     5238.65     47.61 o 
  -2   4   5      201.59      171.95      6.98 o 
  -1   4   5      486.03      452.33      8.98 o 
   0   4   5      320.27      312.39      7.09 o 
   1   4   5     7760.90     8018.35     65.88 o 
   2   4   5     2244.41     2186.34     30.79 o 
   3   4   5      578.06      523.33     14.25 o 
   4   4   5      239.20      253.10     10.44 o 
   5   4   5      203.02      207.69      8.96 o 
   6   4   5      791.03      771.71     21.79 o 
   7   4   5      812.27      782.46     28.37 o 
   8   4   5      307.48      309.63     24.27 o 
   9   4   5      269.28      317.21     18.41 o 
 -10   5   5      238.71      263.50     45.94 o 
  -9   5   5      218.39      244.50     36.85 o 
  -8   5   5     1266.55     1373.91     78.56 o 
  -7   5   5      125.92      136.72     11.06 o 
  -6   5   5        4.19        5.05      1.61 o 
  -5   5   5      395.25      406.86     12.15 o 
  -4   5   5      233.23      232.09      9.21 o 
  -3   5   5      661.82      637.68     19.93 o 
  -2   5   5      726.37      714.72     17.21 o 
  -1   5   5        0.65        1.13      1.60 o 
   0   5   5      128.82      137.67      6.14 o 
   1   5   5        4.37        5.24      2.17 o 
   2   5   5       16.97       14.62      3.36 o 
   3   5   5        0.75        2.16      1.95 o 
   4   5   5        8.11        3.83      1.70 o 
   5   5   5       63.42       54.57      7.33 o 
   6   5   5      654.70      641.93     26.52 o 
   7   5   5      411.25      361.91     22.29 o 
   8   5   5      154.66      168.74     16.66 o 
   9   5   5      224.73      220.61     20.24 o 
  -9   6   5       67.27       93.07     24.61 o 
  -8   6   5      364.25      333.99     38.97 o 
  -7   6   5     1083.59     1016.96     45.62 o 
  -6   6   5      550.10      582.77     25.25 o 
  -5   6   5      674.85      696.60     20.72 o 
  -4   6   5     1094.38     1124.64     30.06 o 
  -3   6   5     1159.23     1147.74     29.93 o 
  -2   6   5     2669.10     2625.28     45.78 o 
  -1   6   5     3285.00     3433.32     62.27 o 
   0   6   5     1512.56     1514.23     39.95 o 
   1   6   5      466.37      502.46     26.80 o 
   2   6   5      303.31      268.04     19.75 o 
   3   6   5      675.79      751.83     29.05 o 
   4   6   5      488.42      513.11     20.97 o 
   5   6   5      643.66      699.75     25.91 o 
   6   6   5      360.76      415.18     23.80 o 
   7   6   5      153.26      177.41     19.37 o 
   8   6   5      198.37      174.43     23.38 o 
  -8   7   5      309.38      319.71     39.29 o 
  -7   7   5       87.07      103.41     16.82 o 
  -6   7   5      142.00      146.81     21.38 o 
  -5   7   5      106.52      129.66     20.37 o 
  -4   7   5      206.15      189.87     20.33 o 
  -3   7   5       19.49       12.64      3.48 o 
  -2   7   5       32.48       25.61      5.17 o 
  -1   7   5      118.78      105.66     16.24 o 
   0   7   5      155.09      170.10     14.96 o 
   1   7   5      103.29      110.96     13.49 o 
   2   7   5      298.65      333.08     24.27 o 
   3   7   5       48.40       52.16     20.37 o 
   4   7   5        1.71        6.05      3.04 o 
   5   7   5       22.45       22.94      6.99 o 
   6   7   5       81.07       74.82     12.07 o 
   7   7   5       12.32        6.28      5.03 o 
  -6   8   5      122.10      142.56     20.91 o 
  -5   8   5      296.33      315.35     26.07 o 
  -4   8   5      268.18      276.41     24.86 o 
  -3   8   5      276.40      286.59     18.92 o 
  -2   8   5     1141.28     1170.95     41.48 o 
  -1   8   5     1449.20     1439.69     44.91 o 
   0   8   5     1886.98     1932.48     53.36 o 
   1   8   5      313.97      306.35     20.12 o 
   2   8   5      797.72      868.62     35.73 o 
   3   8   5      741.51      837.59     42.18 o 
   4   8   5      656.85      688.92     32.15 o 
   5   8   5      577.87      555.69     29.42 o 
  -4   9   5        1.33        3.82     10.71 o 
  -3   9   5       15.14       19.33      6.39 o 
  -2   9   5        1.15       -5.98      5.98 o 
  -1   9   5       22.05       18.48      5.59 o 
   0   9   5      198.03      167.01     20.54 o 
   1   9   5       82.07       40.53      8.51 o 
   2   9   5      271.52      266.97     34.16 o 
   3   9   5       17.85        9.60      3.62 o 
 -11   0   6      175.96      204.93     26.94 o 
 -10   0   6      467.41      517.32     33.36 o 
  -9   0   6     2494.19     2550.50     57.12 o 
  -8   0   6     4391.26     4603.61     68.24 o 
  -7   0   6     9170.54     9345.82     96.82 o 
  -6   0   6    11527.97    12070.02    191.98 o 
  -5   0   6     3575.66     3247.09     44.27 o 
  -4   0   6    13725.36    13947.16     95.91 o 
  -3   0   6    12757.50    13357.92    135.85 o 
  -2   0   6    14487.90    15368.37    168.47 o 
  -1   0   6       21.34       32.95      4.39 o 
   0   0   6     2847.75     2769.03    177.05 o 
   1   0   6      200.91      227.87     10.05 o 
   2   0   6      307.79      403.72     18.10 o 
   3   0   6     9588.52     9820.33    124.81 o 
   4   0   6     3532.69     3583.08     72.82 o 
   5   0   6     2324.84     2072.15     47.59 o 
   6   0   6      660.65      708.62     28.75 o 
   7   0   6       32.06       33.82      6.10 o 
   8   0   6      876.08      904.28     46.01 o 
   9   0   6       12.74        9.67      4.26 o 
  10   0   6        2.15       -2.13      3.54 o 
 -11   1   6       47.48       18.76      7.93 o 
 -10   1   6       27.71       17.31      3.22 o 
  -9   1   6      156.88      180.96     10.59 o 
  -8   1   6      395.36      370.14     11.80 o 
  -7   1   6       34.86       35.08      3.62 o 
  -6   1   6        4.57        4.56      1.82 o 
  -5   1   6     1344.16     1362.20     18.29 o 
  -4   1   6      747.56      765.86     11.64 o 
  -3   1   6     1425.30     1489.52     16.83 o 
  -2   1   6     2223.90     2218.41     21.22 o 
  -1   1   6     5599.53     5661.83     42.11 o 
   0   1   6       90.48       83.90      5.59 o 
   1   1   6       61.00       37.88      3.11 o 
   2   1   6       23.66       32.05      3.66 o 
   3   1   6      952.49     1100.10     24.63 o 
   4   1   6      746.98      723.24     19.46 o 
   5   1   6      428.22      405.31     14.12 o 
   6   1   6     1456.10     1445.84     29.76 o 
   7   1   6      235.90      247.49     14.02 o 
   8   1   6      223.17      237.93     22.60 o 
   9   1   6       65.62       53.08      8.05 o 
  10   1   6       41.31       31.50      8.79 o 
 -11   2   6      798.17      803.03     37.76 o 
 -10   2   6      614.21      650.29     26.39 o 
  -9   2   6     1192.85     1209.86     30.93 o 
  -8   2   6     2360.55     2431.09     38.17 o 
  -7   2   6     2541.92     2513.51     37.02 o 
  -6   2   6     3074.79     2942.37     33.02 o 
  -5   2   6      412.88      323.76      8.52 o 
  -4   2   6     1049.06      948.76     13.80 o 
  -3   2   6     1905.71     1840.94     19.40 o 
  -2   2   6     7608.56     7718.77     62.56 o 
  -1   2   6     2409.53     2041.52     30.21 o 
   0   2   6     7834.65     7690.10     67.41 o 
   1   2   6     9748.29     9952.68     65.92 o 
   2   2   6     4234.00     4231.46     39.32 o 
   3   2   6     1356.85     1286.97     19.92 o 
   4   2   6     1899.17     1870.02     26.04 o 
   5   2   6      674.09      706.84     19.00 o 
   6   2   6      890.82      830.69     22.24 o 
   7   2   6     1133.66     1097.34     29.96 o 
   8   2   6       12.37        6.89      3.42 o 
   9   2   6        0.56       -0.73      2.39 o 
  10   2   6        3.45       -1.94      3.58 o 
 -11   3   6       25.05       33.94      8.13 o 
 -10   3   6        6.45        4.58      3.28 o 
  -9   3   6        9.70       17.74      3.78 o 
  -8   3   6        7.21        3.03      1.76 o 
  -7   3   6      816.26      779.08     20.34 o 
  -6   3   6        0.36        0.39      1.26 o 
  -5   3   6       13.99       15.19      2.02 o 
  -4   3   6     1703.08     1757.14     19.85 o 
  -3   3   6        0.63        2.85      1.23 o 
  -2   3   6       69.83       63.17      3.75 o 
  -1   3   6     1447.02     1507.77     20.79 o 
   0   3   6    15058.79    16049.15     86.90 o 
   1   3   6     3968.51     4269.74     33.74 o 
   2   3   6     5231.29     5369.80     47.89 o 
   3   3   6       43.72       27.65      3.10 o 
   4   3   6      422.93      450.83     14.20 o 
   5   3   6       52.51       55.43      5.81 o 
   6   3   6        2.14       -0.36      1.43 o 
   7   3   6      184.64      194.72     12.64 o 
   8   3   6       23.72       25.15      4.51 o 
   9   3   6       54.19       51.64      7.60 o 
  10   3   6       72.11       61.56      7.96 o 
 -10   4   6      436.86      425.65     40.18 o 
  -9   4   6      691.68      722.06     33.37 o 
  -8   4   6       40.54       32.95      4.87 o 
  -7   4   6      991.21     1014.73     29.89 o 
  -6   4   6     1951.00     1972.05     35.24 o 
  -5   4   6     2186.18     2223.05     33.49 o 
  -4   4   6     2949.23     2865.80     34.22 o 
  -3   4   6     1314.02     1157.35     18.17 o 
  -2   4   6     6885.90     7105.10     86.24 o 
  -1   4   6       52.57       46.27      3.25 o 
   0   4   6     2804.67     2836.68     24.29 o 
   1   4   6     6815.39     6687.60     53.73 o 
   2   4   6     1039.84     1005.42     21.02 o 
   3   4   6      415.72      410.85     12.83 o 
   4   4   6        3.95        3.23      3.04 o 
   5   4   6        7.33        3.76      1.55 o 
   6   4   6        5.35        2.98      3.39 o 
   7   4   6        8.02        8.08      4.31 o 
   8   4   6       78.54       68.90      8.91 o 
   9   4   6       29.20       29.88      4.25 o 
 -10   5   6       19.23       13.49      5.45 o 
  -9   5   6       42.11       34.67      7.07 o 
  -8   5   6      120.41      102.23     14.94 o 
  -7   5   6       80.36       65.27     10.44 o 
  -6   5   6       13.47       13.84      2.45 o 
  -5   5   6      142.66      139.86      7.24 o 
  -4   5   6      611.29      616.85     14.37 o 
  -3   5   6      731.71      741.13     18.54 o 
  -2   5   6      247.99      263.10     10.27 o 
  -1   5   6      745.11      738.22     18.01 o 
   0   5   6      101.10       84.33      4.52 o 
   1   5   6     1026.17     1012.84     19.54 o 
   2   5   6      714.35      745.96     19.82 o 
   3   5   6      276.76      305.42     14.27 o 
   4   5   6      747.86      721.32     27.39 o 
   5   5   6      272.45      292.13     14.15 o 
   6   5   6      641.54      715.82     27.25 o 
   7   5   6      314.61      330.43     22.19 o 
   8   5   6      359.34      406.63     24.97 o 
  -9   6   6      498.40      517.81     49.58 o 
  -8   6   6        5.78        9.22      8.31 o 
  -7   6   6       66.73       49.57     10.25 o 
  -6   6   6      864.35      872.71     42.41 o 
  -5   6   6      405.16      417.11     22.14 o 
  -4   6   6      892.38      837.15     25.55 o 
  -3   6   6     1057.16     1057.21     28.40 o 
  -2   6   6      526.83      505.29     29.59 o 
  -1   6   6      260.57      238.16     15.86 o 
   0   6   6      225.65      211.38     14.01 o 
   1   6   6      771.56      824.52     29.69 o 
   2   6   6        4.07        9.49      2.89 o 
   3   6   6        5.12        3.99      2.82 o 
   4   6   6       58.35       68.30      8.31 o 
   5   6   6      163.12      132.65     15.32 o 
   6   6   6       13.90        6.15      3.43 o 
   7   6   6       13.80        4.75      5.81 o 
   8   6   6        0.04        1.85      3.74 o 
  -8   7   6       19.91       10.87      6.60 o 
  -7   7   6      220.73      211.76     21.76 o 
  -6   7   6       46.89       47.04     10.51 o 
  -5   7   6       32.35       31.59      8.35 o 
  -4   7   6       21.09        9.87      5.17 o 
  -3   7   6      180.99      152.54     13.62 o 
  -2   7   6      466.45      457.37     22.65 o 
  -1   7   6       95.19      110.16     13.83 o 
   0   7   6      131.10      142.79     13.40 o 
   1   7   6       28.67       26.68      7.94 o 
   2   7   6      387.70      405.88     22.49 o 
   3   7   6      494.98      561.16     33.49 o 
   4   7   6      557.53      635.05     29.74 o 
   5   7   6      663.73      706.44     39.92 o 
   6   7   6      467.16      474.45     26.63 o 
  -6   8   6       16.58       16.74      8.74 o 
  -5   8   6        0.38        4.65      3.86 o 
  -4   8   6        4.50        1.35      3.68 o 
  -3   8   6       18.70        2.83      3.64 o 
  -2   8   6      409.87      376.02     28.92 o 
  -1   8   6       57.50       60.34     13.64 o 
   0   8   6      100.41      114.47     14.17 o 
   1   8   6      529.91      490.45     25.75 o 
   2   8   6        2.23        4.53      2.84 o 
   3   8   6       14.04       19.98      6.38 o 
   4   8   6        0.78        1.60      2.76 o 
   5   8   6        2.26        2.88      2.89 o 
  -4   9   6      322.18      313.83     28.43 o 
  -3   9   6      117.51      127.49     21.75 o 
  -2   9   6      433.93      412.89     32.02 o 
  -1   9   6      451.39      398.50     34.91 o 
   0   9   6       64.16       54.40     12.19 o 
   1   9   6      143.51      154.87     21.14 o 
   2   9   6      340.53      336.13     36.88 o 
 -11   1   7       29.26       24.81      6.16 o 
 -10   1   7        9.65        5.22      3.06 o 
  -9   1   7     1086.98     1020.51     28.75 o 
  -8   1   7     1181.29     1213.66     22.70 o 
  -7   1   7     2807.01     2783.23     33.62 o 
  -6   1   7     4131.41     4094.74     39.21 o 
  -5   1   7     4017.92     3966.00     33.65 o 
  -4   1   7    10198.29    10256.61     57.72 o 
  -3   1   7     4630.96     4560.27     34.55 o 
  -2   1   7    10069.98    10028.38     72.94 o 
  -1   1   7     1379.89     1233.95     21.37 o 
   0   1   7     1187.07     1140.96     18.29 o 
   1   1   7      206.20      194.34      5.83 o 
   2   1   7     4530.91     4430.58     45.05 o 
   3   1   7    10547.56    10860.41     97.28 o 
   4   1   7     3637.97     3513.64     47.11 o 
   5   1   7     5011.07     5168.32     57.38 o 
   6   1   7     2229.03     2196.58     38.02 o 
   7   1   7     3626.97     3685.61     58.83 o 
   8   1   7      107.39      106.87     12.54 o 
   9   1   7      311.11      313.37     21.20 o 
  10   1   7      280.42      288.25     20.97 o 
 -11   2   7       42.73       42.95      8.36 o 
 -10   2   7      219.14      205.71     21.08 o 
  -9   2   7       11.53        8.57      2.43 o 
  -8   2   7       11.06       11.58      2.26 o 
  -7   2   7      259.86      284.90     10.63 o 
  -6   2   7        1.03        3.90      1.45 o 
  -5   2   7     3684.86     3941.30     35.36 o 
  -4   2   7     1616.13     1739.20     19.91 o 
  -3   2   7     8587.29     9238.00     75.95 o 
  -2   2   7     7001.43     7442.22     54.68 o 
  -1   2   7      686.81      635.40     14.07 o 
   0   2   7      380.16      351.12      8.93 o 
   1   2   7       63.04       48.05      3.85 o 
   2   2   7       81.27       71.79      5.56 o 
   3   2   7      104.64      131.72      6.55 o 
   4   2   7      215.24      240.93      9.51 o 
   5   2   7      505.02      495.81     17.82 o 
   6   2   7        1.20        1.57      1.95 o 
   7   2   7        0.06        0.29      1.87 o 
   8   2   7      486.52      470.43     25.91 o 
   9   2   7      142.74      116.22     13.78 o 
  10   2   7       27.16       17.14      3.23 o 
 -11   3   7      155.23      182.47     20.76 o 
 -10   3   7       88.57       57.21      9.93 o 
  -9   3   7      120.44      103.86     13.76 o 
  -8   3   7        3.53        3.60      2.29 o 
  -7   3   7      132.85      151.42     10.93 o 
  -6   3   7     2311.71     2232.56     28.53 o 
  -5   3   7       49.77       45.99      3.56 o 
  -4   3   7      695.85      684.69     11.66 o 
  -3   3   7     1245.10     1245.27     15.70 o 
  -2   3   7     1128.33     1023.61     24.43 o 
  -1   3   7     5525.67     5501.33     45.07 o 
   0   3   7    20510.77    21383.92    104.83 o 
   1   3   7     3091.66     2821.73     29.27 o 
   2   3   7     6218.26     5832.65     48.33 o 
   3   3   7     2634.32     2420.97     30.55 o 
   4   3   7     1683.83     1581.40     25.64 o 
   5   3   7     1202.49     1214.73     26.60 o 
   6   3   7      637.28      660.48     21.86 o 
   7   3   7     1895.66     1992.93     42.09 o 
   8   3   7      545.99      517.92     25.94 o 
   9   3   7      542.24      569.71     26.63 o 
 -10   4   7      136.24      160.69     20.77 o 
  -9   4   7        1.93        0.55      2.54 o 
  -8   4   7       29.15       27.56      3.53 o 
  -7   4   7      329.55      336.14     18.67 o 
  -6   4   7     1315.15     1291.96     33.19 o 
  -5   4   7        2.73        3.75      1.57 o 
  -4   4   7        2.98        6.99      1.48 o 
  -3   4   7       59.10       63.87      3.82 o 
  -2   4   7        1.01        2.28      1.67 o 
  -1   4   7     1040.68     1014.21     19.19 o 
   0   4   7     2477.78     2546.31     23.99 o 
   1   4   7      709.55      782.67     16.54 o 
   2   4   7      744.82      740.77     16.84 o 
   3   4   7      239.64      254.76     14.03 o 
   4   4   7        7.58        6.94      1.56 o 
   5   4   7       44.07       39.35      4.65 o 
   6   4   7       30.15       17.54      2.81 o 
   7   4   7       12.50        7.55      3.23 o 
   8   4   7       56.81       51.20      6.54 o 
   9   4   7       93.33       91.53     10.75 o 
 -10   5   7      255.22      265.50     30.69 o 
  -9   5   7      464.23      292.16     36.61 o 
  -8   5   7      124.62      122.32     14.35 o 
  -7   5   7      816.10      825.67     37.15 o 
  -6   5   7     1306.22     1273.84     38.56 o 
  -5   5   7     1260.88     1201.07     27.90 o 
  -4   5   7     1110.42     1042.03     27.09 o 
  -3   5   7     1230.52     1286.91     25.42 o 
  -2   5   7     1042.25     1010.16     28.60 o 
  -1   5   7     1138.72     1084.31     23.56 o 
   0   5   7     1855.90     1806.98     29.28 o 
   1   5   7     1776.32     1796.43     30.71 o 
   2   5   7      510.03      524.44     17.01 o 
   3   5   7      676.14      707.22     20.99 o 
   4   5   7      766.48      788.10     21.13 o 
   5   5   7        3.55        2.26      1.61 o 
   6   5   7       31.44       31.19      6.67 o 
   7   5   7      386.27      346.52     22.42 o 
   8   5   7      191.06      208.62     22.06 o 
  -9   6   7      295.47      323.72     53.06 o 
  -8   6   7     1083.85     1041.76     47.68 o 
  -7   6   7      554.85      566.54     37.67 o 
  -6   6   7      504.27      492.76     31.25 o 
  -5   6   7      314.09      300.84     18.54 o 
  -4   6   7      404.69      394.04     21.02 o 
  -3   6   7      642.54      652.57     33.24 o 
  -2   6   7      825.39      784.04     23.64 o 
  -1   6   7     1196.50     1211.43     35.18 o 
   0   6   7     1584.96     1627.77     41.75 o 
   1   6   7      884.69      935.97     31.84 o 
   2   6   7       24.26       19.37      4.65 o 
   3   6   7       37.42       25.90     13.31 o 
   4   6   7      213.96      185.82     13.46 o 
   5   6   7       40.91       25.90      5.24 o 
   6   6   7        6.90        4.68      2.58 o 
   7   6   7        4.07        3.06      4.68 o 
  -8   7   7       30.01       14.73      8.30 o 
  -7   7   7      109.01      108.54     18.60 o 
  -6   7   7       31.58       26.99      9.62 o 
  -5   7   7       49.95       29.61     13.02 o 
  -4   7   7        0.97        3.37      5.45 o 
  -3   7   7      651.60      671.18     56.92 o 
  -2   7   7      430.01      437.64     49.36 o 
  -1   7   7     1520.96     1509.39     42.86 o 
   0   7   7      749.23      803.24     30.95 o 
   1   7   7       29.52       29.22      6.64 o 
   2   7   7       51.78       51.78      8.42 o 
   3   7   7      189.81      174.02     16.54 o 
   4   7   7      532.29      535.09     23.73 o 
   5   7   7       55.61       45.14      7.03 o 
   6   7   7       18.95       21.79      3.97 o 
  -6   8   7       70.73       60.58     24.08 o 
  -5   8   7      110.29      120.48     20.39 o 
  -4   8   7      490.74      490.84     45.99 o 
  -3   8   7       35.07       41.86      9.54 o 
  -2   8   7        2.08       -0.69      7.66 o 
  -1   8   7       21.04       15.73      4.93 o 
   0   8   7       10.49       15.50      5.03 o 
   1   8   7       69.84       73.32     12.04 o 
   2   8   7       12.84        8.53      3.13 o 
   3   8   7      145.25      110.67     14.20 o 
   4   8   7       30.55       20.16      4.34 o 
   5   8   7        1.70       -0.01      2.70 o 
  -3   9   7       38.12       24.89      6.88 o 
  -2   9   7       88.92       79.05     15.86 o 
  -1   9   7       27.79       11.76      4.65 o 
   0   9   7       68.55       50.74     14.68 o 
   1   9   7       40.66       23.28      8.80 o 
   2   9   7       88.48       78.81      9.50 o 
 -11   0   8      555.84      512.16     55.97 o 
 -10   0   8       86.25      113.84     17.23 o 
  -9   0   8        7.95       -0.35      5.15 o 
  -8   0   8       63.70       45.82      6.41 o 
  -7   0   8      100.79      101.38      8.70 o 
  -6   0   8      293.07      323.26     13.66 o 
  -5   0   8        0.68       -0.03      2.39 o 
  -4   0   8      457.98      432.75     16.01 o 
  -3   0   8     1198.81     1199.06     26.52 o 
  -2   0   8     3949.33     3986.49     85.60 o 
  -1   0   8      221.99      263.50     14.59 o 
   0   0   8      318.21      317.08      9.49 o 
   1   0   8       22.52       22.82      4.11 o 
   2   0   8       35.95       14.94      4.90 o 
   3   0   8     7090.53     7351.94    113.54 o 
   4   0   8     1822.29     1808.86     52.42 o 
   5   0   8     3776.06     3877.54     70.29 o 
   6   0   8     3530.08     3463.67     70.17 o 
   7   0   8       44.89       43.11     15.59 o 
   8   0   8     1524.12     1556.26     63.39 o 
   9   0   8      782.89      732.06     44.50 o 
  10   0   8      566.36      551.94     39.26 o 
 -11   1   8       73.21       62.02     12.64 o 
 -10   1   8      619.98      564.19     29.12 o 
  -9   1   8        2.00        3.85      2.06 o 
  -8   1   8        2.62        1.71      2.49 o 
  -7   1   8       16.57       12.36      1.96 o 
  -6   1   8      145.71      154.22      6.73 o 
  -5   1   8      361.00      364.12      9.59 o 
  -4   1   8      195.60      188.66      6.76 o 
  -3   1   8      945.86      930.69     14.80 o 
  -2   1   8     2160.01     2272.51     35.96 o 
  -1   1   8      383.83      355.70      9.55 o 
   0   1   8     2181.21     2066.53     22.58 o 
   1   1   8       66.18       70.60      3.63 o 
   2   1   8     1467.35     1580.24     22.48 o 
   3   1   8      133.12      138.20      8.69 o 
   4   1   8        8.27       16.76      3.90 o 
   5   1   8       59.51       59.77      6.88 o 
   6   1   8      200.94      209.51     10.99 o 
   7   1   8      314.64      317.21     17.99 o 
   8   1   8     1078.57     1097.04     36.98 o 
   9   1   8       67.99       76.52     11.88 o 
  10   1   8      155.88      165.21     17.24 o 
 -11   2   8       88.70       76.24     13.39 o 
 -10   2   8      207.80      204.74     14.37 o 
  -9   2   8      670.85      667.07     22.50 o 
  -8   2   8      225.02      207.62     11.44 o 
  -7   2   8     1109.18     1119.31     25.13 o 
  -6   2   8      781.75      777.48     15.94 o 
  -5   2   8      232.42      244.35      7.26 o 
  -4   2   8      981.74     1004.79     16.61 o 
  -3   2   8     2919.82     3136.34     45.95 o 
  -2   2   8        6.17       13.52      2.34 o 
  -1   2   8       43.79       46.98      4.29 o 
   0   2   8      290.32      264.02      7.48 o 
   1   2   8     1450.03     1372.32     16.90 o 
   2   2   8     1437.32     1383.39     22.00 o 
   3   2   8      299.50      269.78      9.79 o 
   4   2   8      492.49      440.76     15.98 o 
   5   2   8      542.11      524.92     18.80 o 
   6   2   8      846.84      874.01     25.69 o 
   7   2   8     1018.09     1053.28     34.29 o 
   8   2   8      279.23      275.22     17.89 o 
   9   2   8      853.76      889.92     34.54 o 
 -11   3   8      279.18      287.13     24.94 o 
 -10   3   8       49.79       46.91     15.15 o 
  -9   3   8       37.72       24.44      4.00 o 
  -8   3   8       13.78       18.84      3.21 o 
  -7   3   8      127.85      129.19      9.29 o 
  -6   3   8     1321.16     1308.09     23.95 o 
  -5   3   8      389.06      366.30     11.16 o 
  -4   3   8     1180.78     1155.94     17.27 o 
  -3   3   8     1126.99     1112.35     20.09 o 
  -2   3   8      341.13      251.52      8.76 o 
  -1   3   8      150.62      128.11      6.27 o 
   0   3   8       43.89       51.40      6.09 o 
   1   3   8     4157.52     4119.12     38.02 o 
   2   3   8     1464.99     1411.60     23.68 o 
   3   3   8      579.54      587.10     14.52 o 
   4   3   8       57.23       56.33      5.50 o 
   5   3   8      110.35       97.36      9.48 o 
   6   3   8       29.67       32.67      5.23 o 
   7   3   8      139.78      136.42     14.94 o 
   8   3   8      265.56      256.87     21.70 o 
   9   3   8        0.28       -2.08      2.92 o 
 -10   4   8       97.51       92.85     12.45 o 
  -9   4   8      206.25      212.57     13.94 o 
  -8   4   8      205.70      200.35     13.47 o 
  -7   4   8      606.14      574.10     25.53 o 
  -6   4   8        0.95        4.18      2.29 o 
  -5   4   8      119.78      124.60      9.11 o 
  -4   4   8       54.84       60.15      6.31 o 
  -3   4   8      725.95      733.25     14.73 o 
  -2   4   8       26.89       34.35      3.27 o 
  -1   4   8        3.23        1.95      0.92 o 
   0   4   8     4321.12     4516.02     42.77 o 
   1   4   8      896.80      868.21     17.93 o 
   2   4   8      290.63      272.41     10.10 o 
   3   4   8      978.53      952.22     19.85 o 
   4   4   8      305.32      293.60     11.01 o 
   5   4   8      335.34      327.77     13.47 o 
   6   4   8      526.99      519.89     22.41 o 
   7   4   8      573.41      577.89     28.78 o 
   8   4   8      175.39      215.70     17.45 o 
   9   4   8      379.20      391.98     28.78 o 
 -10   5   8      302.67      367.02     28.97 o 
  -9   5   8      453.37      481.38     32.79 o 
  -8   5   8      660.27      715.50     33.98 o 
  -7   5   8     1193.49     1198.90     39.27 o 
  -6   5   8      805.06      814.76     30.91 o 
  -5   5   8     1479.61     1432.55     31.01 o 
  -4   5   8      354.71      323.44     15.24 o 
  -3   5   8      815.21      823.52     24.09 o 
  -2   5   8      847.08      811.80     19.64 o 
  -1   5   8     1804.80     1791.82     29.69 o 
   0   5   8     1202.75     1231.84     22.05 o 
   1   5   8     1667.04     1679.65     41.65 o 
   2   5   8      181.44      176.84     10.80 o 
   3   5   8      457.37      433.88     14.81 o 
   4   5   8      123.13      139.36      9.83 o 
   5   5   8      296.61      343.02     17.66 o 
   6   5   8      297.18      293.77     17.05 o 
   7   5   8       89.75       72.89     15.02 o 
   8   5   8       68.10       63.97     10.46 o 
  -9   6   8       12.56       14.05      7.16 o 
  -8   6   8      209.84      203.40     25.96 o 
  -7   6   8      182.27      175.34     18.90 o 
  -6   6   8       46.90       29.66      7.63 o 
  -5   6   8        4.73       -3.96      6.10 o 
  -4   6   8        4.33        0.93      2.57 o 
  -3   6   8      104.49       92.00     14.60 o 
  -2   6   8      202.02      196.64     20.24 o 
  -1   6   8      242.82      237.65     15.33 o 
   0   6   8     3399.39     3388.16     62.67 o 
   1   6   8       65.10       38.18      8.31 o 
   2   6   8       24.25       19.66      4.03 o 
   3   6   8       20.85       12.64      3.54 o 
   4   6   8      195.81      208.00     14.55 o 
   5   6   8      268.62      261.12     18.03 o 
   6   6   8      322.50      332.46     21.69 o 
   7   6   8       26.47       37.52      6.37 o 
  -8   7   8      617.73      709.65     40.49 o 
  -7   7   8      247.35      253.46     22.87 o 
  -6   7   8      183.99      213.31     26.69 o 
  -5   7   8      225.38      195.79     33.69 o 
  -4   7   8      792.98      872.28     44.15 o 
  -3   7   8     1273.21     1362.16     55.83 o 
  -2   7   8     1642.03     1695.21     62.48 o 
  -1   7   8     2475.05     2627.22    107.77 o 
   0   7   8      956.66      928.17     33.37 o 
   1   7   8      217.52      216.96     17.62 o 
   2   7   8     1501.13     1513.41     45.77 o 
   3   7   8      839.29      797.00     33.22 o 
   4   7   8      865.12      844.01     35.88 o 
   5   7   8      561.56      510.45     23.58 o 
   6   7   8      101.47      107.06     15.42 o 
  -6   8   8       47.13       23.12      7.01 o 
  -5   8   8       10.12       24.29      6.80 o 
  -4   8   8        0.00        6.20      4.01 o 
  -3   8   8       12.67       32.35     12.80 o 
  -2   8   8       67.83       57.53     11.97 o 
  -1   8   8      239.81      219.34     27.55 o 
   0   8   8       14.40       12.36      5.86 o 
   1   8   8       13.88        8.20      5.31 o 
   2   8   8      183.21      167.18     15.81 o 
   3   8   8      120.64      123.63     16.35 o 
   4   8   8      112.38      101.00     11.50 o 
  -3   9   8      204.28      233.95     31.06 o 
  -2   9   8      241.26      222.16     28.59 o 
  -1   9   8      222.10      219.17     28.60 o 
   0   9   8      433.71      439.35     33.69 o 
   1   9   8      236.30      237.32     29.41 o 
 -11   1   9      883.45      871.12     61.97 o 
 -10   1   9      546.06      567.94     24.16 o 
  -9   1   9     1461.13     1469.75     47.05 o 
  -8   1   9     2510.02     2569.61     37.95 o 
  -7   1   9     1504.69     1543.73     27.23 o 
  -6   1   9     4531.04     4617.65     52.37 o 
  -5   1   9     4358.75     4066.20     36.56 o 
  -4   1   9     5495.90     5361.73     45.96 o 
  -3   1   9     3940.79     3806.45     36.03 o 
  -2   1   9     2343.62     2239.04     29.54 o 
  -1   1   9     1525.87     1388.29     20.77 o 
   0   1   9      561.41      488.55      9.60 o 
   1   1   9      123.66       98.10      4.31 o 
   2   1   9      402.06      511.24     11.42 o 
   3   1   9     2354.82     2371.94     33.39 o 
   4   1   9      603.50      616.54     23.86 o 
   5   1   9      423.63      393.50     16.29 o 
   6   1   9       24.26       25.30      4.56 o 
   7   1   9        4.12        1.88      2.17 o 
   8   1   9        2.70       -0.99      3.13 o 
   9   1   9        4.74        4.41      3.11 o 
 -11   2   9        2.26        5.68      3.84 o 
 -10   2   9       38.57       20.84      4.72 o 
  -9   2   9       76.53       88.15      8.67 o 
  -8   2   9      979.61     1014.71     27.67 o 
  -7   2   9      487.14      457.66     15.74 o 
  -6   2   9      149.64      156.26      8.01 o 
  -5   2   9       83.83       94.83      6.64 o 
  -4   2   9      369.90      408.52     12.23 o 
  -3   2   9      742.34      862.73     16.38 o 
  -2   2   9       24.99       43.31      4.22 o 
  -1   2   9      148.90      119.90      6.88 o 
   0   2   9      700.17      711.74     12.47 o 
   1   2   9      438.68      429.09      9.44 o 
   2   2   9      754.43      717.37     15.94 o 
   3   2   9      620.04      609.34     15.44 o 
   4   2   9     1511.08     1542.39     31.75 o 
   5   2   9      219.51      241.57     12.61 o 
   6   2   9      256.41      253.26     13.27 o 
   7   2   9      254.46      259.03     16.31 o 
   8   2   9       71.31       73.42     10.49 o 
   9   2   9        7.65        5.92      4.69 o 
 -11   3   9      310.52      314.90     21.43 o 
 -10   3   9      400.50      444.30     26.06 o 
  -9   3   9      398.82      419.41     17.94 o 
  -8   3   9     1918.68     2004.13     44.73 o 
  -7   3   9      406.94      422.16     16.79 o 
  -6   3   9      608.96      622.13     17.32 o 
  -5   3   9     1200.38     1228.45     20.15 o 
  -4   3   9     1221.33     1193.61     20.91 o 
  -3   3   9     1888.52     1872.01     27.57 o 
  -2   3   9     5606.94     6059.78     58.27 o 
  -1   3   9       31.69       25.26      2.30 o 
   0   3   9     2672.89     2658.42     29.11 o 
   1   3   9      847.36      882.83     17.95 o 
   2   3   9      152.63      125.46      9.26 o 
   3   3   9       28.30       11.96      2.03 o 
   4   3   9       35.58       24.46      3.32 o 
   5   3   9      107.52      106.77      9.79 o 
   6   3   9       56.65       40.15      5.12 o 
   7   3   9       40.14       41.20      6.68 o 
   8   3   9        0.13        5.37      4.52 o 
   9   3   9      278.85      291.71     21.76 o 
 -10   4   9       74.76       72.23     17.41 o 
  -9   4   9       76.19       72.93     10.23 o 
  -8   4   9        8.37        6.85      2.53 o 
  -7   4   9     1944.46     1979.18     50.84 o 
  -6   4   9      429.02      454.98     17.30 o 
  -5   4   9      320.35      323.22     13.55 o 
  -4   4   9       47.89       49.49      5.67 o 
  -3   4   9      205.15      214.73     11.78 o 
  -2   4   9      663.48      686.00     17.97 o 
  -1   4   9     1017.47     1024.20     20.36 o 
   0   4   9      604.75      604.30     13.36 o 
   1   4   9      305.14      322.84      9.36 o 
   2   4   9      583.10      604.99     15.95 o 
   3   4   9      246.21      240.14      9.51 o 
   4   4   9      662.13      672.25     17.51 o 
   5   4   9      227.63      233.20     12.24 o 
   6   4   9      813.76      822.71     29.18 o 
   7   4   9      365.35      379.47     19.84 o 
   8   4   9      483.43      561.95     25.85 o 
 -10   5   9      348.58      315.50     25.71 o 
  -9   5   9      724.89      727.84     82.31 o 
  -8   5   9      543.32      602.27     24.60 o 
  -7   5   9      439.89      461.14     23.52 o 
  -6   5   9     1844.47     1896.63     49.40 o 
  -5   5   9     1104.70     1101.26     31.08 o 
  -4   5   9      220.63      218.06     12.93 o 
  -3   5   9      289.52      299.79     14.40 o 
  -2   5   9        5.99        5.75      4.03 o 
  -1   5   9       24.06       22.67      2.88 o 
   0   5   9     1409.44     1402.97     24.39 o 
   1   5   9     2053.52     2126.41     35.19 o 
   2   5   9      124.88      133.36      9.98 o 
   3   5   9        1.39        5.29      2.26 o 
   4   5   9       12.36        5.22      1.87 o 
   5   5   9       36.97       13.32      5.43 o 
   6   5   9      104.63       88.42     10.84 o 
   7   5   9       11.19       10.64      5.37 o 
   8   5   9       16.36        8.39      5.00 o 
  -9   6   9      273.92      252.11     21.66 o 
  -8   6   9      124.48      136.93     20.73 o 
  -7   6   9       24.99       17.33     10.82 o 
  -6   6   9        8.95        6.91      4.18 o 
  -5   6   9      325.90      355.12     37.74 o 
  -4   6   9      182.85      182.39     15.80 o 
  -3   6   9      553.79      525.95     25.13 o 
  -2   6   9      536.44      610.43     34.44 o 
  -1   6   9      227.27      286.07     33.47 o 
   0   6   9      711.40      778.07     35.04 o 
   1   6   9      875.14      896.10     32.05 o 
   2   6   9     1774.84     1850.47     47.62 o 
   3   6   9     1279.72     1350.37     40.72 o 
   4   6   9      938.34     1028.96     32.48 o 
   5   6   9      662.78      737.08     32.70 o 
   6   6   9      263.80      241.90     23.61 o 
   7   6   9       98.78       86.95     11.80 o 
  -7   7   9        3.64        5.08     21.21 o 
  -6   7   9        0.83       -7.57      7.90 o 
  -5   7   9       33.99       28.96      7.77 o 
  -4   7   9        5.91       10.95      4.67 o 
  -3   7   9      103.51      102.66     24.11 o 
  -2   7   9       55.03       35.67      9.78 o 
  -1   7   9        1.77       -2.84      2.84 o 
   0   7   9      227.49      219.90     27.27 o 
   1   7   9      866.25      901.46     45.04 o 
   2   7   9        0.87        1.18      2.82 o 
   3   7   9       26.37       24.77      6.81 o 
   4   7   9        7.53        1.56      3.04 o 
   5   7   9       13.51        9.30      5.65 o 
  -6   8   9        6.01        8.26      4.40 o 
  -5   8   9      183.01      156.67     23.68 o 
  -4   8   9      669.78      719.92     42.43 o 
  -3   8   9      345.88      306.89     37.33 o 
  -2   8   9      822.68      838.03     46.03 o 
  -1   8   9      663.83      679.46     40.89 o 
   0   8   9      505.59      511.25     35.47 o 
   1   8   9      690.73      703.68     42.13 o 
   2   8   9      356.90      342.01     28.65 o 
   3   8   9      236.27      259.11     22.61 o 
   4   8   9      114.58       96.65     10.46 o 
  -2   9   9      134.44      105.87     18.28 o 
  -1   9   9       37.18       26.92      6.85 o 
   0   9   9        6.37       -5.23      5.23 o 
 -11   0  10      298.52      302.57     52.04 o 
 -10   0  10      482.82      469.51     31.63 o 
  -9   0  10     1298.24     1280.10     69.05 o 
  -8   0  10     2212.48     2317.14     57.32 o 
  -7   0  10     2129.02     2106.92     41.10 o 
  -6   0  10     2189.23     2121.52     38.24 o 
  -5   0  10     4588.81     4683.53     56.67 o 
  -4   0  10     5897.70     6066.96     68.47 o 
  -3   0  10    10592.88    10742.98    210.23 o 
  -2   0  10    20067.68    21107.73    222.30 o 
  -1   0  10     1127.68     1039.68     18.42 o 
   0   0  10      869.28      798.71     18.97 o 
   1   0  10     2782.50     2587.98     37.72 o 
   2   0  10     6337.87     6239.58     65.21 o 
   3   0  10     5404.84     5507.91     96.03 o 
   4   0  10     2977.59     2904.05     71.57 o 
   5   0  10     2229.08     2210.28     66.03 o 
   6   0  10     2343.76     2413.19     73.72 o 
   7   0  10     3676.30     3636.07    118.66 o 
   8   0  10      866.14      850.94     46.58 o 
   9   0  10      802.15      749.60     45.97 o 
 -11   1  10        9.96       15.45      5.11 o 
 -10   1  10        5.37        0.39      2.74 o 
  -9   1  10      123.88      109.28     10.46 o 
  -8   1  10      174.77      172.07     10.41 o 
  -7   1  10     1607.56     1641.96     28.53 o 
  -6   1  10       89.32       89.35      6.47 o 
  -5   1  10       71.12       70.14      5.27 o 
  -4   1  10      268.44      293.88      9.64 o 
  -3   1  10      874.45     1036.73     17.87 o 
  -2   1  10        0.01        1.31      0.83 o 
  -1   1  10      113.42      150.95      7.06 o 
   0   1  10      353.81      344.21      7.96 o 
   1   1  10      583.86      580.72     11.09 o 
   2   1  10     1236.06     1354.33     18.08 o 
   3   1  10     2559.86     2664.55     45.55 o 
   4   1  10      357.29      348.23     16.25 o 
   5   1  10      303.69      309.85     14.60 o 
   6   1  10       67.74       77.69     10.01 o 
   7   1  10        9.02       11.75      4.18 o 
   8   1  10      104.66       76.90     10.23 o 
   9   1  10       31.79       23.68      5.06 o 
 -11   2  10      236.23      254.21     31.80 o 
 -10   2  10       83.11       79.45      8.40 o 
  -9   2  10      252.86      270.25     13.75 o 
  -8   2  10        7.97        1.76      2.88 o 
  -7   2  10      723.24      750.41     20.88 o 
  -6   2  10     5613.25     5585.64     59.97 o 
  -5   2  10     1885.63     1813.60     27.62 o 
  -4   2  10     6608.32     6368.31     57.99 o 
  -3   2  10     2680.27     2623.87     31.12 o 
  -2   2  10    11293.61    11480.62     80.90 o 
  -1   2  10     5943.24     5624.83     55.65 o 
   0   2  10     3107.51     3043.12     29.24 o 
   1   2  10     2505.70     2433.36     25.14 o 
   2   2  10      258.96      244.92     10.32 o 
   3   2  10     1588.73     1500.21     25.77 o 
   4   2  10      881.03      891.95     24.30 o 
   5   2  10      911.65      948.11     26.81 o 
   6   2  10      477.50      551.86     23.64 o 
   7   2  10      406.03      389.69     20.49 o 
   8   2  10        4.12        3.59      5.19 o 
   9   2  10      207.84      241.29     19.15 o 
 -11   3  10       75.10       64.29      9.11 o 
 -10   3  10      970.99     1000.05     34.69 o 
  -9   3  10      138.08      144.72     12.68 o 
  -8   3  10       36.73       32.52      4.75 o 
  -7   3  10       55.59       39.76      5.59 o 
  -6   3  10        0.60        2.53      1.64 o 
  -5   3  10      161.78      146.79      9.21 o 
  -4   3  10       63.65       99.70      6.50 o 
  -3   3  10       22.11       11.79      1.66 o 
  -2   3  10       57.58       76.55      5.91 o 
  -1   3  10      681.16      640.37     20.04 o 
   0   3  10      679.78      648.21     14.99 o 
   1   3  10     1508.81     1501.05     24.73 o 
   2   3  10       74.99       87.22      6.97 o 
   3   3  10        1.68        2.64      1.85 o 
   4   3  10       92.03       92.22      7.95 o 
   5   3  10      291.38      252.27     14.86 o 
   6   3  10      637.45      614.28     25.02 o 
   7   3  10      684.83      728.61     29.12 o 
   8   3  10        7.60        5.56      2.47 o 
 -10   4  10      451.98      433.75     28.59 o 
  -9   4  10      694.11      741.24     28.53 o 
  -8   4  10     1029.55     1081.92     39.67 o 
  -7   4  10      957.64     1018.58     31.29 o 
  -6   4  10     2446.15     2461.09     55.42 o 
  -5   4  10       57.11       52.85      7.26 o 
  -4   4  10      322.35      272.17     18.69 o 
  -3   4  10      828.28      740.55     35.60 o 
  -2   4  10     1317.36     1271.08     26.00 o 
  -1   4  10     1158.97     1200.07     25.28 o 
   0   4  10     4100.33     4259.94     41.42 o 
   1   4  10     4923.22     5032.92     47.23 o 
   2   4  10     1509.23     1528.55     25.29 o 
   3   4  10      764.59      816.03     18.99 o 
   4   4  10      426.54      448.87     15.74 o 
   5   4  10      449.55      476.53     18.75 o 
   6   4  10      356.81      363.06     18.95 o 
   7   4  10      903.84      859.33     31.74 o 
   8   4  10       41.17       26.39      5.40 o 
  -9   5  10      289.08      318.03     29.91 o 
  -8   5  10      324.43      310.50     16.74 o 
  -7   5  10      167.56      158.80     13.30 o 
  -6   5  10       99.64       94.75     11.87 o 
  -5   5  10       18.53       13.61      3.43 o 
  -4   5  10       32.88       44.23      5.96 o 
  -3   5  10      335.73      315.90     15.66 o 
  -2   5  10      233.25      257.43     18.50 o 
  -1   5  10     1481.43     1460.14     36.86 o 
   0   5  10      227.85      196.35     11.91 o 
   1   5  10       32.37       45.93      8.61 o 
   2   5  10      437.36      416.43     15.46 o 
   3   5  10       35.06       22.65      2.94 o 
   4   5  10       39.01       36.39      3.96 o 
   5   5  10       94.61      113.45     12.02 o 
   6   5  10      194.94      177.07     15.03 o 
   7   5  10      198.97      198.63     25.93 o 
  -8   6  10       97.30       98.52     23.77 o 
  -7   6  10      463.19      490.83     32.62 o 
  -6   6  10      216.73      242.42     24.15 o 
  -5   6  10      160.53      154.86     38.41 o 
  -4   6  10      578.55      574.16     33.92 o 
  -3   6  10      359.26      364.11     20.52 o 
  -2   6  10      456.16      468.47     48.44 o 
  -1   6  10        5.07        1.64      3.09 o 
   0   6  10      242.27      234.26     20.75 o 
   1   6  10     2751.11     2698.04     77.07 o 
   2   6  10     1006.19      980.40     34.21 o 
   3   6  10     1400.98     1452.53     38.25 o 
   4   6  10      967.47      933.23     31.07 o 
   5   6  10       28.11       34.91     11.79 o 
   6   6  10      129.19      107.17     14.10 o 
  -7   7  10      107.57      107.63     36.20 o 
  -6   7  10       77.04       69.26     17.04 o 
  -5   7  10      159.15      137.86     21.05 o 
  -4   7  10       87.42       63.95     14.34 o 
  -3   7  10        9.12        5.66      5.81 o 
  -2   7  10      127.47      133.18     20.83 o 
  -1   7  10      417.15      403.39     45.06 o 
   0   7  10        3.15        1.29      8.23 o 
   1   7  10      153.48      154.42     22.00 o 
   2   7  10      168.46      182.37     42.36 o 
   3   7  10       20.95       25.80      5.37 o 
   4   7  10      187.48      153.48     14.80 o 
   5   7  10        3.10       -1.34      3.03 o 
  -5   8  10        3.60       18.00      5.78 o 
  -4   8  10       10.86       -1.31      4.19 o 
  -3   8  10      122.64      130.41     28.27 o 
  -2   8  10       19.60        2.92      4.72 o 
  -1   8  10       26.95       20.02     14.29 o 
   0   8  10       18.86        8.95      5.97 o 
   1   8  10        1.55        4.98      3.81 o 
   2   8  10        0.99        1.21      4.07 o 
   3   8  10        9.18        0.10      3.01 o 
 -11   1  11        0.29        0.27      3.15 o 
 -10   1  11        0.50       -0.02      2.91 o 
  -9   1  11        0.07        0.67      2.32 o 
  -8   1  11      217.09      211.38     13.86 o 
  -7   1  11      743.15      746.41     18.84 o 
  -6   1  11      541.97      546.62     15.10 o 
  -5   1  11      160.31      167.45      7.94 o 
  -4   1  11     1792.26     1800.04     28.09 o 
  -3   1  11     2404.55     2526.99     35.33 o 
  -2   1  11     1475.01     1409.34     24.81 o 
  -1   1  11      601.72      546.31     14.79 o 
   0   1  11     1398.95     1402.19     17.85 o 
   1   1  11      531.65      487.20     10.52 o 
   2   1  11     3044.56     2939.65     30.76 o 
   3   1  11     4559.04     4547.79     62.72 o 
   4   1  11     1347.76     1259.83     33.08 o 
   5   1  11     1254.82     1305.71     35.96 o 
   6   1  11      506.18      519.49     24.30 o 
   7   1  11     1286.56     1220.04     38.78 o 
   8   1  11     1481.22     1448.89     44.64 o 
   9   1  11      674.64      712.33     37.01 o 
 -11   2  11      231.76      223.24     19.97 o 
 -10   2  11      182.78      193.44     16.02 o 
  -9   2  11       80.49       58.04      7.26 o 
  -8   2  11      388.87      397.40     15.11 o 
  -7   2  11       36.02       25.48      3.95 o 
  -6   2  11     1259.18     1302.53     27.12 o 
  -5   2  11      338.27      341.22     13.69 o 
  -4   2  11      295.80      256.19     11.15 o 
  -3   2  11       48.30       59.97      6.37 o 
  -2   2  11      207.23      227.11     10.76 o 
  -1   2  11      126.45      147.30      9.89 o 
   0   2  11      309.13      319.98      9.26 o 
   1   2  11      375.85      346.17      9.06 o 
   2   2  11      131.95      138.75      5.89 o 
   3   2  11      235.15      257.54     10.21 o 
   4   2  11       50.64       37.64      5.72 o 
   5   2  11      165.17      183.68     14.48 o 
   6   2  11      182.55      168.62     15.89 o 
   7   2  11      286.09      261.73     17.31 o 
   8   2  11      162.81      151.15     15.40 o 
   9   2  11       24.33       21.99      4.01 o 
 -10   3  11      134.20      100.09      9.96 o 
  -9   3  11        1.24        4.54      2.70 o 
  -8   3  11       24.35       19.05      3.09 o 
  -7   3  11      451.20      451.86     17.98 o 
  -6   3  11      204.93      189.13     10.85 o 
  -5   3  11       55.58       45.13      5.92 o 
  -4   3  11      284.90      252.20     10.26 o 
  -3   3  11      193.71      179.26      8.07 o 
  -2   3  11      801.55      707.60     16.91 o 
  -1   3  11     2281.68     2243.73     35.31 o 
   0   3  11     2344.58     2331.48     29.92 o 
   1   3  11     1830.04     1811.95     24.61 o 
   2   3  11      256.22      243.32      9.91 o 
   3   3  11      879.14      879.94     20.81 o 
   4   3  11      199.50      191.25      9.78 o 
   5   3  11      112.23      139.92     13.27 o 
   6   3  11      270.14      307.07     17.55 o 
   7   3  11      885.79      868.34     32.32 o 
   8   3  11       32.23       25.37      4.71 o 
 -10   4  11      513.74      545.67     28.25 o 
  -9   4  11      819.22      825.49     33.60 o 
  -8   4  11      745.00      762.77     27.98 o 
  -7   4  11     1494.02     1476.60     38.75 o 
  -6   4  11      649.64      660.80     24.43 o 
  -5   4  11     1215.37     1239.07     29.89 o 
  -4   4  11        5.74        1.76      1.43 o 
  -3   4  11      528.39      512.41     22.26 o 
  -2   4  11     1508.03     1497.10     33.10 o 
  -1   4  11     2307.33     2324.70     38.20 o 
   0   4  11     5986.83     6136.57     59.80 o 
   1   4  11     3338.31     3511.61     39.26 o 
   2   4  11      637.55      655.31     16.39 o 
   3   4  11      677.01      668.21     17.38 o 
   4   4  11      248.04      241.45     11.28 o 
   5   4  11       81.90       86.43      9.05 o 
   6   4  11       75.14       62.82      8.11 o 
   7   4  11       16.68       14.80      3.29 o 
   8   4  11       19.95       19.72      4.94 o 
  -9   5  11       68.12       51.18      7.85 o 
  -8   5  11        7.88        1.40      2.60 o 
  -7   5  11        0.06        2.30      2.21 o 
  -6   5  11        0.18       -0.38      2.01 o 
  -5   5  11       83.47       81.57     11.15 o 
  -4   5  11       50.77       45.88      6.27 o 
  -3   5  11       28.93       22.54      6.08 o 
  -2   5  11        6.96        7.14      3.50 o 
  -1   5  11     1012.85     1008.93     33.50 o 
   0   5  11     4484.49     4662.39     78.13 o 
   1   5  11        5.78        4.54      2.11 o 
   2   5  11      526.05      530.03     16.59 o 
   3   5  11      620.03      631.05     19.14 o 
   4   5  11     1474.43     1466.88     38.88 o 
   5   5  11     1316.67     1306.32     38.45 o 
   6   5  11      557.07      534.83     24.47 o 
   7   5  11      434.69      465.48     26.80 o 
  -8   6  11      409.35      445.26     55.49 o 
  -7   6  11      282.88      276.33     23.64 o 
  -6   6  11      335.11      351.17     27.18 o 
  -5   6  11      383.19      433.90     29.48 o 
  -4   6  11      882.10      863.40     42.84 o 
  -3   6  11      672.68      701.34     38.26 o 
  -2   6  11      284.19      292.37     23.57 o 
  -1   6  11      463.04      475.90     30.86 o 
   0   6  11      180.16      176.92     23.00 o 
   1   6  11        4.95       11.65      4.95 o 
   2   6  11      125.99      128.37     31.89 o 
   3   6  11      219.86      215.16     15.68 o 
   4   6  11      368.94      356.77     18.16 o 
   5   6  11      113.57      109.10     17.24 o 
   6   6  11       93.86       94.00     12.29 o 
  -7   7  11       87.19       55.52     27.88 o 
  -6   7  11       79.51       72.30     14.52 o 
  -5   7  11      221.80      240.99     28.90 o 
  -4   7  11      343.38      310.18     26.64 o 
  -3   7  11       55.31       46.45     16.74 o 
  -2   7  11        0.88       12.60      5.04 o 
  -1   7  11      100.03      111.98     18.95 o 
   0   7  11      195.00      187.21     24.88 o 
   1   7  11       58.59       31.91     12.17 o 
   2   7  11       97.53      124.89     32.30 o 
   3   7  11      190.46      159.29     18.59 o 
   4   7  11      263.29      233.69     21.09 o 
   5   7  11       19.28       25.09      9.59 o 
  -5   8  11      376.82      410.05     32.41 o 
  -4   8  11      774.21      795.44     46.14 o 
  -3   8  11      548.52      562.42     37.79 o 
  -2   8  11      476.12      470.78     33.84 o 
  -1   8  11      494.75      487.95     35.06 o 
   0   8  11      155.83      156.00     28.03 o 
   1   8  11      269.17      249.04     25.97 o 
   2   8  11      486.26      470.11     34.67 o 
 -11   0  12     1009.03     1016.97     51.83 o 
 -10   0  12      575.83      552.72     36.84 o 
  -9   0  12     2453.32     2427.27     78.32 o 
  -8   0  12      365.82      311.73     48.25 o 
  -7   0  12      397.56      408.13     22.15 o 
  -6   0  12     1880.39     2083.41     54.58 o 
  -5   0  12     2668.83     2703.38     56.69 o 
  -4   0  12     2907.66     2943.96     95.62 o 
  -3   0  12      214.18      307.36     20.44 o 
  -2   0  12      217.85      197.05     11.38 o 
  -1   0  12     1733.75     1843.16     27.81 o 
   0   0  12      416.67      385.76     13.97 o 
   1   0  12       79.22       81.64      7.63 o 
   2   0  12      414.95      420.09     15.94 o 
   3   0  12       41.70       60.65     10.54 o 
   4   0  12      282.02      261.81     20.93 o 
   5   0  12        2.42       -3.61      3.61 o 
   6   0  12      139.49      133.02     19.78 o 
   7   0  12      327.48      309.91     30.02 o 
   8   0  12       10.72       16.30      5.79 o 
 -11   1  12      116.16      111.25     19.09 o 
 -10   1  12        5.71        9.41      3.81 o 
  -9   1  12        1.62        1.18      2.53 o 
  -8   1  12       96.98       90.60     11.39 o 
  -7   1  12      176.68      171.26     10.46 o 
  -6   1  12      122.00      119.95      8.97 o 
  -5   1  12        7.13        1.88      1.06 o 
  -4   1  12       75.14       67.58      5.38 o 
  -3   1  12      320.99      384.60     12.97 o 
  -2   1  12      307.99      339.70     11.88 o 
  -1   1  12      429.11      384.08     11.15 o 
   0   1  12        9.09       12.82      2.67 o 
   1   1  12      161.08      171.28      6.27 o 
   2   1  12      123.73      151.50      6.89 o 
   3   1  12       40.42       24.88      4.43 o 
   4   1  12      127.44      149.16     12.45 o 
   5   1  12       28.38       24.19      4.72 o 
   6   1  12       49.17       42.17      6.61 o 
   7   1  12       28.52       19.62      4.75 o 
   8   1  12        8.90        8.66      5.46 o 
 -11   2  12      538.28      549.20     37.30 o 
 -10   2  12      393.60      459.27     23.10 o 
  -9   2  12      510.23      568.41     31.05 o 
  -8   2  12     1645.83     1748.62     45.04 o 
  -7   2  12        8.61        7.54      3.89 o 
  -6   2  12      631.81      605.41     18.27 o 
  -5   2  12     1063.12     1065.89     25.60 o 
  -4   2  12     1304.50     1344.42     25.76 o 
  -3   2  12     2229.17     2179.74     40.66 o 
  -2   2  12     2131.95     2111.31     36.50 o 
  -1   2  12      966.70      938.36     23.17 o 
   0   2  12        6.41        5.11      1.36 o 
   1   2  12       10.13        8.60      1.39 o 
   2   2  12      109.49       95.67      6.30 o 
   3   2  12        1.54        1.61      1.91 o 
   4   2  12        1.69       -1.10      2.22 o 
   5   2  12       21.91       31.79      6.78 o 
   6   2  12      557.13      544.65     24.24 o 
   7   2  12        7.35       10.30      3.66 o 
   8   2  12      117.34      110.86     12.46 o 
 -10   3  12       26.66       17.15      3.20 o 
  -9   3  12        8.50        4.39      2.27 o 
  -8   3  12      185.36      191.56     12.89 o 
  -7   3  12     1246.84     1283.65     35.25 o 
  -6   3  12      364.59      375.47     17.51 o 
  -5   3  12      645.21      652.14     20.61 o 
  -4   3  12      602.56      571.24     17.10 o 
  -3   3  12      943.92      901.31     23.81 o 
  -2   3  12     1022.57     1006.33     23.84 o 
  -1   3  12      961.14     1012.22     23.71 o 
   0   3  12      578.86      576.13     14.91 o 
   1   3  12       43.95       35.50      3.63 o 
   2   3  12       45.84       45.39      4.84 o 
   3   3  12      579.80      566.24     16.71 o 
   4   3  12      596.57      580.74     20.11 o 
   5   3  12      237.62      289.75     16.08 o 
   6   3  12      235.98      249.21     17.20 o 
   7   3  12      185.25      184.74     16.37 o 
   8   3  12      191.72      183.17     18.31 o 
 -10   4  12      205.68      230.04     19.66 o 
  -9   4  12      381.87      360.78     19.34 o 
  -8   4  12      774.36      759.39     28.43 o 
  -7   4  12      380.39      386.26     19.10 o 
  -6   4  12     2195.53     2324.97     48.73 o 
  -5   4  12      892.11      930.24     28.74 o 
  -4   4  12      409.85      397.55     15.96 o 
  -3   4  12       93.72       85.04      9.41 o 
  -2   4  12        3.14        2.84      1.98 o 
  -1   4  12       31.08       21.31      3.66 o 
   0   4  12      213.33      221.21      9.92 o 
   1   4  12       36.36       37.08      4.11 o 
   2   4  12        2.02        0.18      1.74 o 
   3   4  12       59.35       46.23      4.38 o 
   4   4  12       47.42       27.62      4.32 o 
   5   4  12       12.02        2.09      2.01 o 
   6   4  12       80.87       63.46      8.45 o 
   7   4  12       12.23        2.09      3.42 o 
  -9   5  12      119.71       97.94     12.40 o 
  -8   5  12      250.25      264.95     20.37 o 
  -7   5  12      456.76      435.78     23.72 o 
  -6   5  12      515.76      541.01     26.05 o 
  -5   5  12      365.97      368.28     20.53 o 
  -4   5  12      125.38      139.57     13.37 o 
  -3   5  12      428.39      437.06     21.80 o 
  -2   5  12      672.33      693.12     28.20 o 
  -1   5  12      896.46      901.01     27.75 o 
   0   5  12      653.10      662.99     23.50 o 
   1   5  12       47.77       59.10     12.40 o 
   2   5  12     1460.65     1486.74     33.81 o 
   3   5  12      806.49      826.71     22.41 o 
   4   5  12     1641.89     1722.80     43.01 o 
   5   5  12      658.45      642.38     26.49 o 
   6   5  12      253.90      243.98     20.35 o 
  -8   6  12      134.96      115.16     36.78 o 
  -7   6  12      240.53      248.96     36.95 o 
  -6   6  12      366.89      395.22     29.04 o 
  -5   6  12      138.37      130.31     19.99 o 
  -4   6  12      367.41      321.55     25.71 o 
  -3   6  12        4.63        0.08      6.85 o 
  -2   6  12       11.41        8.58      4.54 o 
  -1   6  12      362.53      334.47     25.61 o 
   0   6  12      205.86      209.16     22.13 o 
   1   6  12      254.85      257.64     22.21 o 
   2   6  12       32.92       12.53      5.50 o 
   3   6  12        9.72        6.66      4.12 o 
   4   6  12       30.35       18.47      3.51 o 
   5   6  12       37.62       35.90      6.42 o 
  -7   7  12       18.41       15.34      9.36 o 
  -6   7  12      124.14      138.72     21.37 o 
  -5   7  12      733.09      697.17     41.03 o 
  -4   7  12      767.02      733.09     74.24 o 
  -3   7  12      435.60      473.71     35.05 o 
  -2   7  12      384.34      382.95     31.99 o 
  -1   7  12      219.09      244.62     29.55 o 
   0   7  12      566.97      570.97     36.91 o 
   1   7  12     1400.61     1438.31     60.53 o 
   2   7  12      775.30      850.29     45.49 o 
   3   7  12      351.85      352.80     22.91 o 
   4   7  12       93.97       73.33     13.59 o 
  -4   8  12        0.98        6.70      7.26 o 
  -3   8  12       44.51       31.39      9.11 o 
  -2   8  12       38.77       27.80      8.45 o 
  -1   8  12       54.34       33.22     17.69 o 
   0   8  12      167.02      125.02     20.56 o 
   1   8  12        1.55        7.04      4.69 o 
   2   8  12        0.29       -2.41     13.74 o 
 -11   1  13      700.14      694.42     42.03 o 
 -10   1  13      992.57     1013.39     36.19 o 
  -9   1  13      900.21      984.01     34.70 o 
  -8   1  13     1454.98     1538.82     37.47 o 
  -7   1  13       71.25       77.65      8.75 o 
  -6   1  13      970.49      920.19     24.06 o 
  -5   1  13     2195.16     2134.57     40.55 o 
  -4   1  13     2800.98     2787.43     50.74 o 
  -3   1  13     3603.51     3437.10     44.12 o 
  -2   1  13     7166.59     7430.92     71.91 o 
  -1   1  13     2439.92     2384.18     31.31 o 
   0   1  13     4365.37     4317.41     36.72 o 
   1   1  13     3798.59     3775.41     34.84 o 
   2   1  13      763.30      713.35     16.98 o 
   3   1  13     1008.27     1003.06     28.89 o 
   4   1  13      514.60      506.53     21.27 o 
   5   1  13      493.91      508.93     22.52 o 
   6   1  13       67.27       79.16     11.20 o 
   7   1  13       53.50       59.03     13.27 o 
   8   1  13      208.79      200.42     24.09 o 
 -11   2  13       10.43        2.26      4.33 o 
 -10   2  13      256.89      253.86     18.17 o 
  -9   2  13      175.22      181.69     15.45 o 
  -8   2  13      516.95      534.15     24.25 o 
  -7   2  13        9.22        5.44      2.06 o 
  -6   2  13      681.05      680.78     23.16 o 
  -5   2  13       13.51        9.53      1.84 o 
  -4   2  13      201.04      206.60     10.65 o 
  -3   2  13      451.62      468.28     15.80 o 
  -2   2  13     2002.12     2024.53     34.23 o 
  -1   2  13      793.02      855.23     21.37 o 
   0   2  13        5.05        5.50      1.38 o 
   1   2  13      559.03      597.35     12.83 o 
   2   2  13        2.25       -1.15      1.15 o 
   3   2  13      107.36      101.82     10.38 o 
   4   2  13       46.77       45.46      6.35 o 
   5   2  13       17.90        7.61      2.21 o 
   6   2  13       96.51       85.33     11.16 o 
   7   2  13      229.76      255.00     17.81 o 
   8   2  13      137.99      134.48     13.95 o 
 -10   3  13      252.09      283.81     18.51 o 
  -9   3  13      820.46      889.39     33.26 o 
  -8   3  13     1441.58     1495.70     42.82 o 
  -7   3  13     1609.28     1703.68     41.58 o 
  -6   3  13     4249.36     4393.17     71.07 o 
  -5   3  13     2206.51     2274.01     41.18 o 
  -4   3  13     3390.51     3356.67     48.17 o 
  -3   3  13     4023.23     3993.89     52.97 o 
  -2   3  13     3038.99     3028.10     49.01 o 
  -1   3  13     3217.38     3138.46     42.21 o 
   0   3  13     2763.11     2783.05     36.21 o 
   1   3  13     1943.43     1980.30     30.72 o 
   2   3  13       31.70       36.39      4.64 o 
   3   3  13      909.26      969.32     25.68 o 
   4   3  13      530.34      557.71     20.17 o 
   5   3  13      902.63      814.66     29.46 o 
   6   3  13       66.22       72.06      9.86 o 
   7   3  13      168.70      167.90     16.39 o 
 -10   4  13      251.47      225.57     21.69 o 
  -9   4  13       88.05       53.77      7.94 o 
  -8   4  13        4.88        9.87      4.11 o 
  -7   4  13      116.63      123.65     12.48 o 
  -6   4  13      536.32      520.67     21.90 o 
  -5   4  13      503.36      464.64     20.09 o 
  -4   4  13       34.35       27.10      5.01 o 
  -3   4  13       29.14       26.76      4.96 o 
  -2   4  13       11.16        7.88      2.85 o 
  -1   4  13      216.96      259.24     12.22 o 
   0   4  13      135.30      128.09      9.11 o 
   1   4  13      324.12      327.21     12.71 o 
   2   4  13        1.14        2.29      1.68 o 
   3   4  13       22.51       19.06      2.60 o 
   4   4  13      159.68      184.68     12.60 o 
   5   4  13      591.72      630.15     22.89 o 
   6   4  13      417.61      384.04     25.30 o 
   7   4  13      399.09      450.72     26.66 o 
  -9   5  13       97.47      106.72     10.63 o 
  -8   5  13      677.15      737.85     32.58 o 
  -7   5  13      846.61      801.22     33.24 o 
  -6   5  13      380.03      410.78     22.57 o 
  -5   5  13      158.51      171.45     14.00 o 
  -4   5  13      229.29      243.99     17.31 o 
  -3   5  13      124.85      137.44     15.20 o 
  -2   5  13      186.26      200.45     12.72 o 
  -1   5  13      394.81      376.81     17.61 o 
   0   5  13      442.26      468.34     20.08 o 
   1   5  13     1130.02     1157.08     41.83 o 
   2   5  13      176.20      163.52     11.83 o 
   3   5  13      815.49      845.03     29.42 o 
   4   5  13      346.09      352.78     18.39 o 
   5   5  13      286.00      284.30     16.75 o 
   6   5  13      170.51      151.97     17.13 o 
  -8   6  13      212.59      225.90     22.79 o 
  -7   6  13       98.84      101.80     17.55 o 
  -6   6  13       83.05       69.25     13.04 o 
  -5   6  13      150.93      139.72     20.68 o 
  -4   6  13        2.11       15.90      7.99 o 
  -3   6  13        0.43        2.56      3.10 o 
  -2   6  13      286.94      293.53     24.43 o 
  -1   6  13      196.28      200.23     24.64 o 
   0   6  13      292.02      297.79     24.34 o 
   1   6  13      640.93      555.21     44.57 o 
   2   6  13      426.74      396.27     23.43 o 
   3   6  13      173.35      128.70     16.57 o 
   4   6  13      125.70      102.19     22.79 o 
   5   6  13       40.31       38.01      7.12 o 
  -6   7  13      403.88      406.08     30.42 o 
  -5   7  13      310.06      348.38     28.38 o 
  -4   7  13      215.12      186.20     26.87 o 
  -3   7  13      294.64      249.29     29.39 o 
  -2   7  13       54.63       51.44     10.83 o 
  -1   7  13        3.85        1.94     13.51 o 
   0   7  13      354.62      319.44     26.27 o 
   1   7  13      496.21      425.67     31.44 o 
   2   7  13      210.05      223.89     22.51 o 
   3   7  13       51.80       44.14      7.33 o 
  -3   8  13        5.97       10.87      6.64 o 
  -2   8  13        0.49       -1.00      3.93 o 
  -1   8  13       17.65        6.58      6.18 o 
   0   8  13       19.05       26.73      6.80 o 
   1   8  13      319.97      275.54     32.93 o 
 -11   0  14      418.89      451.17     33.94 o 
 -10   0  14      430.59      478.55     33.89 o 
  -9   0  14       81.69       57.83     24.11 o 
  -8   0  14     1276.78     1314.90     57.30 o 
  -7   0  14     1001.49     1039.52     48.18 o 
  -6   0  14     2221.92     2253.83     56.25 o 
  -5   0  14      120.69      156.14     20.29 o 
  -4   0  14     1927.37     1892.61     59.51 o 
  -3   0  14       46.27       25.01      7.31 o 
  -2   0  14      389.07      334.66     22.36 o 
  -1   0  14      583.93      563.38     20.21 o 
   0   0  14     1868.41     1915.28     38.28 o 
   1   0  14     4557.62     4495.33     60.15 o 
   2   0  14     3207.78     3118.65     61.44 o 
   3   0  14     1899.97     1912.23     59.14 o 
   4   0  14      688.57      633.50     67.54 o 
   5   0  14      264.41      272.71     31.91 o 
   6   0  14        8.78       22.39      6.95 o 
   7   0  14      385.19      356.65     29.76 o 
   8   0  14      209.85      189.49     25.99 o 
 -11   1  14        2.73        8.55      5.92 o 
 -10   1  14       25.36       19.51      7.52 o 
  -9   1  14       37.56       47.24      9.00 o 
  -8   1  14      376.58      412.44     21.56 o 
  -7   1  14     3257.92     3286.10     61.30 o 
  -6   1  14     1338.16     1286.45     36.35 o 
  -5   1  14      340.18      318.60     15.22 o 
  -4   1  14       12.24       11.30      2.92 o 
  -3   1  14      724.89      765.02     25.27 o 
  -2   1  14      500.65      543.12     17.56 o 
  -1   1  14       10.90        7.82      2.36 o 
   0   1  14        7.18       12.49      2.21 o 
   1   1  14      659.34      675.33     13.95 o 
   2   1  14      191.29      185.25      9.84 o 
   3   1  14      153.11      149.19     12.20 o 
   4   1  14       73.38       63.98      8.44 o 
   5   1  14        7.46       10.10      2.54 o 
   6   1  14       14.76        5.38      3.73 o 
   7   1  14        2.78        3.65      2.68 o 
   8   1  14       30.33       21.47      3.72 o 
 -10   2  14       81.77       69.42      8.83 o 
  -9   2  14      219.33      212.67     17.39 o 
  -8   2  14      314.22      344.71     25.57 o 
  -7   2  14      856.04      909.19     30.28 o 
  -6   2  14     1619.19     1650.62     42.50 o 
  -5   2  14      785.46      746.50     24.03 o 
  -4   2  14      463.09      413.49     16.84 o 
  -3   2  14     1241.81     1233.76     27.31 o 
  -2   2  14     5004.14     5103.21     59.39 o 
  -1   2  14     2798.26     2879.06     45.25 o 
   0   2  14     3257.81     3315.15     37.34 o 
   1   2  14     3878.53     4058.35     41.87 o 
   2   2  14     1476.36     1508.09     24.65 o 
   3   2  14     1733.57     1739.61     39.77 o 
   4   2  14      605.40      660.06     25.02 o 
   5   2  14      527.00      559.01     24.03 o 
   6   2  14      666.68      692.18     28.28 o 
   7   2  14     1306.04     1330.56     51.56 o 
 -10   3  14      219.32      210.28     16.67 o 
  -9   3  14      135.42      137.59     14.21 o 
  -8   3  14      174.67      189.30     19.74 o 
  -7   3  14      165.91      158.16     15.80 o 
  -6   3  14      183.69      174.02     12.20 o 
  -5   3  14      127.50      124.39     10.77 o 
  -4   3  14       14.60       11.80      2.07 o 
  -3   3  14      132.59      154.31      9.98 o 
  -2   3  14        9.27        8.28      2.12 o 
  -1   3  14      892.45      909.95     21.97 o 
   0   3  14     2348.14     2419.87     32.02 o 
   1   3  14      463.28      490.52     14.89 o 
   2   3  14        0.33        3.06      1.71 o 
   3   3  14      211.40      176.58     11.08 o 
   4   3  14       24.35       16.65      3.15 o 
   5   3  14       19.10       13.34      3.89 o 
   6   3  14       19.43       14.67      4.93 o 
   7   3  14        0.72        1.07      2.60 o 
  -9   4  14      136.47      123.45     13.65 o 
  -8   4  14       77.88       53.07      8.12 o 
  -7   4  14      212.72      194.15     14.65 o 
  -6   4  14      174.73      180.91     13.46 o 
  -5   4  14        2.04        5.11      1.96 o 
  -4   4  14      771.02      812.19     24.05 o 
  -3   4  14      968.60      995.67     26.40 o 
  -2   4  14     1241.93     1268.69     33.64 o 
  -1   4  14     1036.12      963.15     31.55 o 
   0   4  14      138.79      148.28     10.30 o 
   1   4  14      447.40      470.06     16.06 o 
   2   4  14      222.34      216.65     11.64 o 
   3   4  14     1025.31     1012.98     32.01 o 
   4   4  14     1411.40     1317.76     33.23 o 
   5   4  14      688.67      740.56     28.16 o 
   6   4  14     1015.97     1030.49     40.90 o 
  -8   5  14      435.24      459.07     25.10 o 
  -7   5  14      312.00      297.93     19.76 o 
  -6   5  14       80.48       77.61     11.63 o 
  -5   5  14      474.52      477.40     24.33 o 
  -4   5  14      368.54      375.20     22.18 o 
  -3   5  14      371.14      379.55     21.21 o 
  -2   5  14      143.11      148.60     12.50 o 
  -1   5  14        3.23        3.36      2.45 o 
   0   5  14      202.66      193.19     13.09 o 
   1   5  14      128.00      124.10     14.63 o 
   2   5  14      158.87      165.92     13.85 o 
   3   5  14      201.36      217.88     19.17 o 
   4   5  14      114.73       92.62     12.69 o 
   5   5  14       22.49        9.23      3.86 o 
  -7   6  14      119.61      104.47     32.12 o 
  -6   6  14      380.42      383.55     31.09 o 
  -5   6  14        2.82        2.45      5.24 o 
  -4   6  14       92.43       88.23     21.45 o 
  -3   6  14       91.17       89.25     15.83 o 
  -2   6  14       16.88       24.41      7.82 o 
  -1   6  14        2.71       12.62      4.72 o 
   0   6  14       94.75       67.65     13.66 o 
   1   6  14        3.04        0.12      3.34 o 
   2   6  14      327.06      337.67     29.20 o 
   3   6  14      276.25      294.65     20.35 o 
   4   6  14      243.89      285.47     21.33 o 
  -6   7  14      671.69      745.05     43.27 o 
  -5   7  14      619.74      677.14     41.12 o 
  -4   7  14      888.52      856.67     46.42 o 
  -3   7  14      566.33      572.21     37.17 o 
  -2   7  14      447.34      443.94     32.43 o 
  -1   7  14      513.49      469.84     37.74 o 
   0   7  14       29.98       11.92      5.21 o 
   1   7  14       16.41       16.72      5.80 o 
   2   7  14       51.71       39.66      7.06 o 
   3   7  14       74.41       63.76      9.76 o 
 -10   1  15      252.37      244.51     19.71 o 
  -9   1  15      473.19      466.35     23.99 o 
  -8   1  15      515.36      528.73     25.08 o 
  -7   1  15      142.48      137.12     11.21 o 
  -6   1  15        9.01       10.06      7.03 o 
  -5   1  15      206.52      228.14     14.53 o 
  -4   1  15      216.28      240.94     16.95 o 
  -3   1  15       11.07        6.26      2.52 o 
  -2   1  15      579.79      566.29     21.77 o 
  -1   1  15        8.76        9.99      1.89 o 
   0   1  15       61.07       56.91      4.83 o 
   1   1  15       31.34       38.49      3.99 o 
   2   1  15        6.80        4.38      1.68 o 
   3   1  15      401.63      385.79     22.75 o 
   4   1  15      416.66      434.79     20.05 o 
   5   1  15       35.80       24.73      8.35 o 
   6   1  15       70.80       73.91      9.01 o 
   7   1  15      263.43      270.30     17.94 o 
 -10   2  15        6.48        4.39      3.11 o 
  -9   2  15      103.76      104.19     12.62 o 
  -8   2  15       10.61       10.26      3.40 o 
  -7   2  15      349.43      357.73     19.75 o 
  -6   2  15      169.45      179.70     16.60 o 
  -5   2  15     1113.59     1051.99     39.83 o 
  -4   2  15      728.51      689.26     25.60 o 
  -3   2  15      229.43      214.40     13.32 o 
  -2   2  15       77.51       81.29      7.87 o 
  -1   2  15      392.19      390.79     12.34 o 
   0   2  15     1185.44     1156.39     21.27 o 
   1   2  15      594.83      631.42     15.57 o 
   2   2  15        1.61       -0.84      1.56 o 
   3   2  15      289.04      291.09     15.43 o 
   4   2  15       59.47       79.87      9.42 o 
   5   2  15      115.48      120.35     13.05 o 
   6   2  15      282.59      248.64     19.48 o 
   7   2  15        8.67        1.52      4.37 o 
 -10   3  15      142.18      148.77     15.29 o 
  -9   3  15       71.32       67.57     12.29 o 
  -8   3  15      253.78      259.86     19.36 o 
  -7   3  15      271.07      276.71     19.92 o 
  -6   3  15      366.14      349.21     18.88 o 
  -5   3  15      348.56      314.82     17.25 o 
  -4   3  15      350.53      330.47     14.52 o 
  -3   3  15        6.88        7.37      2.74 o 
  -2   3  15        0.37        1.96      1.58 o 
  -1   3  15      192.97      185.31      9.85 o 
   0   3  15     1551.80     1604.83     26.32 o 
   1   3  15      291.60      285.71     11.33 o 
   2   3  15      152.61      147.38     10.93 o 
   3   3  15      313.16      274.01     15.46 o 
   4   3  15      345.65      348.69     17.90 o 
   5   3  15      639.71      659.90     26.75 o 
   6   3  15      276.10      275.89     17.83 o 
  -9   4  15      142.67      138.78     14.63 o 
  -8   4  15      209.11      218.25     22.47 o 
  -7   4  15       91.61      103.17     13.75 o 
  -6   4  15       95.29       83.82      8.87 o 
  -5   4  15       18.17       23.89      4.17 o 
  -4   4  15      699.64      678.51     22.35 o 
  -3   4  15      657.89      670.45     21.77 o 
  -2   4  15      585.46      564.18     19.74 o 
  -1   4  15      826.14      823.63     22.00 o 
   0   4  15       40.37       30.09      3.38 o 
   1   4  15        9.55        6.24      2.19 o 
   2   4  15      258.65      245.86     12.60 o 
   3   4  15      187.30      168.27     13.84 o 
   4   4  15      696.80      691.43     27.56 o 
   5   4  15      114.55      133.81     19.87 o 
   6   4  15       10.13       11.16      3.20 o 
  -8   5  15      105.82      107.89     16.48 o 
  -7   5  15      154.20      142.61     15.99 o 
  -6   5  15      253.21      230.66     17.40 o 
  -5   5  15       15.98       21.94      4.51 o 
  -4   5  15      232.27      200.56     16.25 o 
  -3   5  15       14.41       10.42      3.68 o 
  -2   5  15       27.00       16.43      5.02 o 
  -1   5  15      229.67      237.70     14.41 o 
   0   5  15        0.38        0.50      3.25 o 
   1   5  15        6.08        2.14      2.14 o 
   2   5  15       37.12       27.80      4.25 o 
   3   5  15      123.86       89.27     12.47 o 
   4   5  15        0.95       -0.94      2.73 o 
   5   5  15        8.55        0.84      3.47 o 
  -7   6  15      344.26      410.88     43.98 o 
  -6   6  15      604.83      656.38     83.88 o 
  -5   6  15     1168.85     1243.37     55.25 o 
  -4   6  15      854.44      847.14     43.98 o 
  -3   6  15      636.48      697.81     39.88 o 
  -2   6  15      558.54      602.56     36.71 o 
  -1   6  15      309.37      315.95     25.77 o 
   0   6  15      791.58      815.63     43.15 o 
   1   6  15      983.84     1004.81     48.29 o 
   2   6  15      825.78      835.61     36.15 o 
   3   6  15      433.47      490.68     33.74 o 
   4   6  15      276.37      259.12     21.90 o 
  -5   7  15       33.25       22.48     10.00 o 
  -4   7  15        9.85        3.79      3.76 o 
  -3   7  15       13.63        4.33      3.58 o 
  -2   7  15       56.86       49.12     11.36 o 
  -1   7  15       12.06       11.30      4.96 o 
   0   7  15      273.39      228.49     28.33 o 
   1   7  15       22.22       14.48      5.54 o 
   2   7  15       94.22      111.08     16.90 o 
 -10   0  16     1482.16     1593.81     69.32 o 
  -9   0  16     1407.31     1395.74     63.07 o 
  -8   0  16     3414.61     3467.22     99.80 o 
  -7   0  16       27.98        8.11     10.23 o 
  -6   0  16     1089.64     1123.61    104.78 o 
  -5   0  16     1194.81     1132.65     49.08 o 
  -4   0  16      783.33      762.80     60.89 o 
  -3   0  16     1110.13     1061.16     44.93 o 
  -2   0  16     2333.81     2328.92     67.08 o 
  -1   0  16     2376.69     2348.90     66.08 o 
   0   0  16     2886.18     2819.89     60.41 o 
   1   0  16     3998.30     3996.76     59.50 o 
   2   0  16     2298.35     2287.79     54.93 o 
   3   0  16      540.51      539.11     31.70 o 
   4   0  16      190.16      186.11     19.67 o 
   5   0  16      115.81       87.21     15.27 o 
   6   0  16      100.47       72.59     13.69 o 
   7   0  16        0.20       -0.38      3.68 o 
 -10   1  16       59.13       42.85      7.54 o 
  -9   1  16      292.95      288.49     19.44 o 
  -8   1  16      317.90      300.18     19.90 o 
  -7   1  16        0.74        1.44      3.80 o 
  -6   1  16      144.23      166.66     16.42 o 
  -5   1  16      133.32      106.18     12.20 o 
  -4   1  16      256.74      223.08     15.03 o 
  -3   1  16      149.92      138.29     13.16 o 
  -2   1  16     1354.81     1332.09     35.17 o 
  -1   1  16      293.95      280.43     13.51 o 
   0   1  16       19.59       16.26      2.22 o 
   1   1  16      239.84      252.48     11.48 o 
   2   1  16        0.95       -1.77      1.77 o 
   3   1  16        0.43        5.21      1.85 o 
   4   1  16        0.29        3.16      2.00 o 
   5   1  16        0.32        2.81      2.71 o 
   6   1  16        3.84        3.20      2.63 o 
   7   1  16        0.77       -0.33      3.00 o 
 -10   2  16      496.56      485.77     28.84 o 
  -9   2  16     1568.35     1566.73     89.62 o 
  -8   2  16     1457.36     1493.22     44.96 o 
  -7   2  16      343.41      351.81     20.16 o 
  -6   2  16     1854.62     1789.56     52.94 o 
  -5   2  16     1352.73     1378.66     60.47 o 
  -4   2  16     2405.00     2538.93     52.72 o 
  -3   2  16     1695.99     1677.56     41.20 o 
  -2   2  16     1118.99     1088.02     31.98 o 
  -1   2  16     1652.49     1661.69     27.89 o 
   0   2  16      182.88      201.22      8.84 o 
   1   2  16      712.89      742.93     19.20 o 
   2   2  16      112.67      112.35     12.12 o 
   3   2  16      285.87      287.36     19.01 o 
   4   2  16      161.68      149.69     12.65 o 
   5   2  16      142.90      132.35     13.67 o 
   6   2  16        0.72        2.18      2.76 o 
  -9   3  16       46.77       40.39      6.75 o 
  -8   3  16        5.50        1.63      2.67 o 
  -7   3  16      129.29       94.21     11.92 o 
  -6   3  16       76.58       77.75     10.43 o 
  -5   3  16       51.21       57.58      8.40 o 
  -4   3  16       38.61       29.92     13.86 o 
  -3   3  16      131.70      121.99      9.81 o 
  -2   3  16      196.19      198.16     10.92 o 
  -1   3  16      807.14      861.07     20.93 o 
   0   3  16      690.89      707.65     17.33 o 
   1   3  16       25.22       18.68      2.58 o 
   2   3  16       53.67       39.93      5.43 o 
   3   3  16        1.16       -1.39      2.02 o 
   4   3  16      122.45      103.73     13.65 o 
   5   3  16      159.69      166.46     18.44 o 
   6   3  16      110.58       97.91     10.85 o 
  -9   4  16      229.32      202.23     17.04 o 
  -8   4  16      534.68      542.51     30.37 o 
  -7   4  16      703.93      651.91     43.12 o 
  -6   4  16     1061.01     1030.14     54.45 o 
  -5   4  16     1334.32     1271.39     36.38 o 
  -4   4  16      381.58      408.43     18.92 o 
  -3   4  16      517.36      480.12     18.61 o 
  -2   4  16      490.39      504.32     18.08 o 
  -1   4  16      686.36      742.81     21.60 o 
   0   4  16      645.15      674.10     18.71 o 
   1   4  16      177.69      165.89     10.43 o 
   2   4  16       67.82       61.87      6.58 o 
   3   4  16      394.47      399.16     19.80 o 
   4   4  16      194.16      232.71     16.11 o 
   5   4  16      132.45       90.50     27.92 o 
  -8   5  16        3.89       -2.07      6.45 o 
  -7   5  16        0.05       -2.36      3.79 o 
  -6   5  16        9.98        8.00      5.43 o 
  -5   5  16        9.64        3.84      4.98 o 
  -4   5  16      128.14      131.04     15.39 o 
  -3   5  16       46.64       42.87     10.94 o 
  -2   5  16      377.74      384.65     19.12 o 
  -1   5  16      380.69      415.23     19.75 o 
   0   5  16      433.88      459.07     21.35 o 
   1   5  16      267.63      317.77     17.83 o 
   2   5  16      103.81      123.18     12.78 o 
   3   5  16      258.20      235.31     18.67 o 
   4   5  16      213.27      179.06     19.62 o 
  -6   6  16      669.82      694.77     40.81 o 
  -5   6  16      396.74      416.47     30.18 o 
  -4   6  16      230.46      265.93     25.68 o 
  -3   6  16      338.01      325.74     26.25 o 
  -2   6  16      277.36      297.73     38.57 o 
  -1   6  16      264.82      269.38     26.48 o 
   0   6  16      171.12      198.61     25.76 o 
   1   6  16        5.66        1.66      5.35 o 
   2   6  16        8.85        6.34      3.63 o 
   3   6  16       21.70       19.86      8.90 o 
  -4   7  16       81.33       61.93     19.17 o 
  -3   7  16       59.82       45.75     11.52 o 
  -2   7  16       69.38       62.62     11.62 o 
  -1   7  16        1.54        1.80      3.45 o 
   0   7  16      128.83      146.87     22.26 o 
   1   7  16      146.95      126.71     20.58 o 
 -10   1  17      372.64      395.16     23.21 o 
  -9   1  17      369.83      404.16     22.88 o 
  -8   1  17      573.91      568.29     29.42 o 
  -7   1  17      615.53      609.72     28.21 o 
  -6   1  17     2430.56     2506.63     56.69 o 
  -5   1  17      956.10      975.11     33.13 o 
  -4   1  17      656.68      672.45     26.34 o 
  -3   1  17      655.44      697.30     26.79 o 
  -2   1  17     1065.93     1129.71     42.78 o 
  -1   1  17     1490.41     1539.74     32.33 o 
   0   1  17     4838.15     5093.09     61.86 o 
   1   1  17     6294.41     6581.58     97.16 o 
   2   1  17     1363.04     1409.38     35.37 o 
   3   1  17     1037.05     1105.94     40.20 o 
   4   1  17      575.00      576.76     24.41 o 
   5   1  17      684.31      705.78     28.57 o 
   6   1  17      114.22      125.24     12.64 o 
  -9   2  17       74.45       75.06      9.95 o 
  -8   2  17      725.22      714.70     30.67 o 
  -7   2  17     1856.92     1819.53     49.54 o 
  -6   2  17       62.46       53.07     10.38 o 
  -5   2  17       83.41       50.61      7.37 o 
  -4   2  17      310.62      255.35     16.31 o 
  -3   2  17        0.21        5.98      3.89 o 
  -2   2  17       12.23        9.95      4.01 o 
  -1   2  17      389.42      401.38     15.65 o 
   0   2  17       21.63       22.38      3.07 o 
   1   2  17       89.06       99.54      7.96 o 
   2   2  17        0.28        4.09      1.74 o 
   3   2  17       23.40       15.75      4.43 o 
   4   2  17      264.58      227.16     26.48 o 
   5   2  17       53.43       24.23      8.02 o 
   6   2  17      117.89       97.95     12.94 o 
  -9   3  17      200.09      202.55     22.85 o 
  -8   3  17      514.23      506.41     25.33 o 
  -7   3  17      147.10      132.02     22.14 o 
  -6   3  17       76.02       85.20     11.21 o 
  -5   3  17      347.01      338.95     18.68 o 
  -4   3  17     1009.58      989.96     33.04 o 
  -3   3  17     1434.61     1396.73     38.76 o 
  -2   3  17     1691.71     1712.77     42.49 o 
  -1   3  17        6.67       10.52      1.95 o 
   0   3  17      161.41      172.60      8.67 o 
   1   3  17      556.08      546.42     16.97 o 
   2   3  17       58.27       50.27      6.58 o 
   3   3  17      816.93      866.33     36.37 o 
   4   3  17      700.51      744.54     37.21 o 
   5   3  17      671.97      647.12     49.37 o 
  -8   4  17      213.55      192.11     18.15 o 
  -7   4  17      155.29      115.71     14.76 o 
  -6   4  17      421.88      373.67     23.93 o 
  -5   4  17      776.79      743.92     29.19 o 
  -4   4  17      551.49      553.11     24.28 o 
  -3   4  17      722.04      686.99     23.10 o 
  -2   4  17       65.69       38.35      4.56 o 
  -1   4  17      259.13      259.33     13.59 o 
   0   4  17       12.09       12.94      2.51 o 
   1   4  17      217.71      233.96     10.94 o 
   2   4  17       28.64       23.75      3.15 o 
   3   4  17       94.25       52.05     11.06 o 
   4   4  17        0.64       -2.07      6.59 o 
   5   4  17        3.97        2.98     12.73 o 
  -7   5  17      331.20      277.29     26.26 o 
  -6   5  17      702.25      671.79     40.11 o 
  -5   5  17      315.82      331.85     21.58 o 
  -4   5  17      982.87      931.58     36.59 o 
  -3   5  17     1312.23     1306.02     44.05 o 
  -2   5  17     1239.25     1281.86     49.66 o 
  -1   5  17      896.23      971.40     32.64 o 
   0   5  17      497.39      504.22     20.35 o 
   1   5  17      376.94      373.94     19.45 o 
   2   5  17      255.16      248.84     17.71 o 
   3   5  17      683.41      756.88     34.53 o 
   4   5  17      261.76      256.38     20.35 o 
  -6   6  17       56.42       59.74     11.54 o 
  -5   6  17       41.74       28.74      8.40 o 
  -4   6  17       34.91       20.10      8.15 o 
  -3   6  17       79.52       76.42     23.35 o 
  -2   6  17      184.65      194.99     31.50 o 
  -1   6  17      320.67      305.36     25.39 o 
   0   6  17       63.22       57.24     11.85 o 
   1   6  17       86.17       87.22     12.10 o 
   2   6  17      113.66      113.38     14.95 o 
  -2   7  17      244.93      253.93     26.32 o 
  -9   0  18        0.99        5.42      4.12 o 
  -8   0  18       73.66       53.12     15.54 o 
  -7   0  18       84.24       65.58     22.17 o 
  -6   0  18      257.15      234.64     24.65 o 
  -5   0  18      237.79      232.05     28.51 o 
  -4   0  18       73.89       55.51     12.47 o 
  -3   0  18        9.99        6.93      4.39 o 
  -2   0  18       29.67       30.49      7.60 o 
  -1   0  18      464.27      496.44     25.59 o 
   0   0  18     1689.51     1732.46     49.52 o 
   1   0  18     3567.54     3740.75    100.97 o 
   2   0  18      463.72      508.10     35.37 o 
   3   0  18      974.43      886.47     68.19 o 
   4   0  18      331.26      353.25     26.21 o 
   5   0  18       61.62       89.80     14.64 o 
   6   0  18      333.07      356.02     28.29 o 
  -9   1  18       89.33       79.80     10.34 o 
  -8   1  18      141.56      153.66     16.35 o 
  -7   1  18        1.41        0.73      5.10 o 
  -6   1  18      182.34      167.79     16.47 o 
  -5   1  18       14.12        5.78      5.15 o 
  -4   1  18       42.58       20.04      5.02 o 
  -3   1  18       34.31       27.11      5.84 o 
  -2   1  18       26.13       29.64      7.93 o 
  -1   1  18       82.39       78.28      7.85 o 
   0   1  18     1051.98     1104.60     27.54 o 
   1   1  18       49.45       59.46     10.65 o 
   2   1  18       21.81       19.75      3.34 o 
   3   1  18        6.09        1.15      2.51 o 
   4   1  18        3.47       10.48      3.95 o 
   5   1  18      138.47      126.44     16.07 o 
  -9   2  18       32.28       28.81      5.91 o 
  -8   2  18      354.27      339.75     20.37 o 
  -7   2  18      328.54      311.89     19.36 o 
  -6   2  18       16.39        8.61      3.77 o 
  -5   2  18      374.63      334.00     18.99 o 
  -4   2  18        0.11        3.76      2.18 o 
  -3   2  18       52.48       48.41      6.90 o 
  -2   2  18       17.42       13.65      3.47 o 
  -1   2  18      147.06      146.28     11.41 o 
   0   2  18        1.41        5.51      1.86 o 
   1   2  18       42.60       27.14      4.26 o 
   2   2  18       49.46       54.87      6.55 o 
   3   2  18      245.64      241.25     17.61 o 
   4   2  18      725.28      650.40     32.57 o 
   5   2  18      285.79      282.28     21.02 o 
  -8   3  18      208.14      188.96     18.48 o 
  -7   3  18      751.50      767.62     31.66 o 
  -6   3  18      212.57      257.45     18.29 o 
  -5   3  18      483.12      503.32     23.77 o 
  -4   3  18     1081.22     1031.43     34.53 o 
  -3   3  18      215.23      215.61     15.79 o 
  -2   3  18      153.12      172.12     15.97 o 
  -1   3  18       22.88       24.88      2.81 o 
   0   3  18       43.83       38.37      3.73 o 
   1   3  18       17.09       14.81      2.10 o 
   2   3  18       76.41       69.48      9.62 o 
   3   3  18      189.80      198.69     18.34 o 
   4   3  18      116.71       98.38     13.76 o 
   5   3  18       70.60       75.05     10.10 o 
  -8   4  18       25.92       16.20      6.20 o 
  -7   4  18        6.24        3.83      2.75 o 
  -6   4  18       61.98       65.75      8.92 o 
  -5   4  18       15.88       14.64      2.95 o 
  -4   4  18       86.24       61.96      8.64 o 
  -3   4  18       53.67       36.04      6.38 o 
  -2   4  18      277.76      272.01     12.74 o 
  -1   4  18       26.16       34.01      4.05 o 
   0   4  18       75.35       53.62      4.85 o 
   1   4  18        4.09        6.84      1.85 o 
   2   4  18      339.84      335.48     20.64 o 
   3   4  18      272.60      286.78     19.38 o 
   4   4  18      159.25      149.15     21.11 o 
  -7   5  18      116.27      103.14     16.56 o 
  -6   5  18      137.16      144.70     42.88 o 
  -5   5  18      327.78      360.74     28.55 o 
  -4   5  18      957.95      991.99     49.90 o 
  -3   5  18      945.82     1038.64     34.30 o 
  -2   5  18      531.94      521.39     23.43 o 
  -1   5  18      421.61      410.12     20.79 o 
   0   5  18      344.42      343.09     16.40 o 
   1   5  18      447.98      461.05     21.74 o 
   2   5  18      363.98      386.95     23.10 o 
   3   5  18       76.04       88.85     12.05 o 
  -5   6  18        2.27       -5.60      5.60 o 
  -4   6  18        8.10        5.61      5.03 o 
  -3   6  18       13.78       15.65     13.60 o 
  -2   6  18      165.88      159.92     22.75 o 
  -1   6  18       70.09       76.64     14.23 o 
   0   6  18       46.53       31.80      5.13 o 
   1   6  18      297.32      293.59     27.15 o 
  -9   1  19      725.21      705.20     32.37 o 
  -8   1  19     1333.21     1308.84     45.14 o 
  -7   1  19      410.86      450.05     23.71 o 
  -6   1  19     1365.48     1341.44     42.01 o 
  -5   1  19      651.70      671.51     28.39 o 
  -4   1  19      876.24      896.38     32.36 o 
  -3   1  19      555.09      560.07     26.58 o 
  -2   1  19      799.82      816.66     29.56 o 
  -1   1  19      128.08      126.37     10.67 o 
   0   1  19      143.81      133.37     10.90 o 
   1   1  19     1056.22     1067.40     43.12 o 
   2   1  19      322.61      300.85     18.80 o 
   3   1  19       70.90       79.12     14.22 o 
   4   1  19        0.92       -4.05      6.87 o 
   5   1  19        0.03        3.15      3.29 o 
  -9   2  19       34.54       32.13      6.32 o 
  -8   2  19      262.02      252.83     20.59 o 
  -7   2  19        0.14       -2.15      2.54 o 
  -6   2  19        1.13        5.07      2.74 o 
  -5   2  19        0.98        4.00      4.13 o 
  -4   2  19       52.09       28.96      5.04 o 
  -3   2  19       12.89       16.63      3.85 o 
  -2   2  19      132.52      142.23     14.35 o 
  -1   2  19      223.05      228.35     13.18 o 
   0   2  19       53.31       49.50      6.03 o 
   1   2  19        2.22        5.43      3.08 o 
   2   2  19      308.97      333.64     16.73 o 
   3   2  19       14.64       11.15      3.93 o 
   4   2  19      100.03       94.24     11.52 o 
  -8   3  19      516.28      554.37     31.61 o 
  -7   3  19      770.84      808.81     32.83 o 
  -6   3  19      763.84      673.11     30.44 o 
  -5   3  19      776.03      713.08     29.48 o 
  -4   3  19       94.01       96.86     13.16 o 
  -3   3  19      114.89      111.92     12.34 o 
  -2   3  19      309.63      306.61     15.89 o 
  -1   3  19      518.59      551.20     20.03 o 
   0   3  19      136.12      145.74     12.70 o 
   1   3  19      210.13      217.28     12.73 o 
   2   3  19      189.05      176.11     15.42 o 
   3   3  19       82.80       58.62      7.67 o 
   4   3  19       45.73       33.97      5.43 o 
  -7   4  19       40.44       28.51      5.25 o 
  -6   4  19      152.23      118.96     12.76 o 
  -5   4  19        6.71        5.85      5.35 o 
  -4   4  19      266.98      247.83     17.67 o 
  -3   4  19      265.13      292.91     18.11 o 
  -2   4  19      413.73      420.74     16.83 o 
  -1   4  19      396.47      414.79     16.58 o 
   0   4  19      409.92      403.85     14.96 o 
   1   4  19      492.32      486.52     18.48 o 
   2   4  19      177.66      203.60     16.75 o 
   3   4  19      305.64      322.43     21.00 o 
  -6   5  19       64.05       57.23     15.45 o 
  -5   5  19      124.28      137.45     20.19 o 
  -4   5  19      169.32      155.13     31.61 o 
  -3   5  19      324.98      345.22     22.70 o 
  -2   5  19      509.79      482.55     23.04 o 
  -1   5  19      670.65      652.17     27.38 o 
   0   5  19       26.21       28.00      3.71 o 
   1   5  19       41.55       25.74      3.34 o 
   2   5  19       40.68       52.46     13.58 o 
  -3   6  19      230.31      279.95     26.43 o 
  -2   6  19      231.27      239.97     24.73 o 
  -1   6  19      260.53      248.32     24.60 o 
  -8   0  20      843.88      844.20     50.33 o 
  -7   0  20     1219.86     1214.18     59.66 o 
  -6   0  20     2538.25     2520.41     85.02 o 
  -5   0  20      763.65      762.20     43.49 o 
  -4   0  20      425.96      463.56     41.83 o 
  -3   0  20     1284.11     1320.41     56.50 o 
  -2   0  20     1061.44     1187.56     51.92 o 
  -1   0  20     3094.77     3281.55     91.10 o 
   0   0  20     1548.02     1518.26     64.78 o 
   1   0  20     1637.31     1743.10     70.80 o 
   2   0  20       96.78       99.41     18.19 o 
   3   0  20      211.35      183.52     33.72 o 
   4   0  20      463.11      503.43     52.19 o 
  -8   1  20       83.13       78.76     10.60 o 
  -7   1  20        2.00        4.97      2.93 o 
  -6   1  20      441.53      408.49     22.30 o 
  -5   1  20      192.68      189.00     18.11 o 
  -4   1  20       10.04       11.53      4.05 o 
  -3   1  20       65.23       41.63      7.09 o 
  -2   1  20      245.28      265.00     22.78 o 
  -1   1  20       36.94       31.96      5.54 o 
   0   1  20      153.99      140.06     12.68 o 
   1   1  20      184.86      176.39     17.20 o 
   2   1  20      150.44      151.63     15.54 o 
   3   1  20        0.10        5.72      6.66 o 
   4   1  20       14.34        0.94      3.59 o 
  -8   2  20     1685.67     1688.65     51.57 o 
  -7   2  20      475.84      466.90     24.43 o 
  -6   2  20     1179.27     1188.08     40.32 o 
  -5   2  20     1429.32     1382.55     42.95 o 
  -4   2  20      836.80      835.66     31.94 o 
  -3   2  20      884.20      880.08     32.18 o 
  -2   2  20      279.50      257.46     14.71 o 
  -1   2  20       55.45       41.93      7.11 o 
   0   2  20      577.63      616.62     23.85 o 
   1   2  20     1067.25     1151.15     39.85 o 
   2   2  20      821.52      878.66     49.14 o 
   3   2  20      851.47      883.02     50.04 o 
   4   2  20      657.40      722.26     35.06 o 
  -7   3  20      513.53      438.81     25.81 o 
  -6   3  20      234.18      203.91     17.68 o 
  -5   3  20       82.99       72.34     11.48 o 
  -4   3  20       47.40       39.40      6.37 o 
  -3   3  20      444.95      398.09     21.24 o 
  -2   3  20        3.48        4.14      3.22 o 
  -1   3  20        2.09        7.35      2.73 o 
   0   3  20      104.22      100.76      9.88 o 
   1   3  20      235.95      232.63     17.20 o 
   2   3  20       88.04       84.03     10.51 o 
   3   3  20       12.72       11.30      8.50 o 
  -6   4  20      259.60      261.11     19.03 o 
  -5   4  20      456.69      425.71     22.50 o 
  -4   4  20      751.55      690.80     29.03 o 
  -3   4  20      840.06      835.18     37.16 o 
  -2   4  20     1058.80     1145.41     33.65 o 
  -1   4  20     1023.15     1127.94     30.00 o 
   0   4  20      597.16      620.01     23.83 o 
   1   4  20      232.26      236.60     11.73 o 
   2   4  20      225.82      238.81     18.29 o 
  -5   5  20       72.18       57.15     15.31 o 
  -4   5  20       62.18       43.34     20.58 o 
  -3   5  20       32.28       18.14      3.29 o 
  -2   5  20        2.70        1.18      6.03 o 
  -1   5  20        4.49        4.24      3.89 o 
   0   5  20       24.76       15.47      2.97 o 
  -8   1  21       10.28       -3.13      3.59 o 
  -7   1  21       85.03       71.28      9.68 o 
  -6   1  21       34.57       41.19      7.59 o 
  -5   1  21        7.30        9.38      3.54 o 
  -4   1  21      179.39      186.33     18.09 o 
  -3   1  21      447.45      457.72     22.84 o 
  -2   1  21      334.45      361.11     16.28 o 
  -1   1  21       29.92       27.22      4.57 o 
   0   1  21      517.50      543.29     26.85 o 
   1   1  21      963.63     1026.72     38.61 o 
   2   1  21       60.58       62.77     10.51 o 
   3   1  21      342.55      351.10     30.24 o 
  -7   2  21       34.29       27.70      4.36 o 
  -6   2  21        8.65        1.66      5.07 o 
  -5   2  21        9.92        8.37      3.75 o 
  -4   2  21       62.69       43.34      7.95 o 
  -3   2  21      216.61      205.19     18.72 o 
  -2   2  21      198.03      199.89     13.98 o 
  -1   2  21       19.47       16.65      4.58 o 
   0   2  21       50.78       44.65      7.10 o 
   1   2  21      281.27      260.10     19.42 o 
   2   2  21        0.51        5.90     10.00 o 
   3   2  21        3.07        5.08      5.36 o 
  -7   3  21       23.93       10.49      3.39 o 
  -6   3  21      563.56      525.75     26.16 o 
  -5   3  21      144.50      164.08     19.47 o 
  -4   3  21      423.97      359.87     20.57 o 
  -3   3  21      359.15      332.17     21.92 o 
  -2   3  21      249.77      250.17     13.86 o 
  -1   3  21      114.58       97.77     10.22 o 
   0   3  21      183.47      178.43     15.17 o 
   1   3  21      511.42      562.67     27.52 o 
   2   3  21      444.52      464.25     34.25 o 
  -5   4  21      386.85      442.15     24.17 o 
  -4   4  21      377.31      383.78     23.97 o 
  -3   4  21      263.89      297.39     17.07 o 
  -2   4  21      291.31      322.99     15.91 o 
  -1   4  21      367.55      388.36     18.34 o 
   0   4  21      148.01      145.72     12.58 o 
   1   4  21      269.86      272.41     29.59 o 
  -7   0  22      775.72      703.33     45.17 o 
  -6   0  22      806.50      777.09     47.06 o 
  -5   0  22     1391.22     1318.97     80.61 o 
  -4   0  22      831.94      825.43     46.81 o 
  -3   0  22      423.87      394.80     39.17 o 
  -2   0  22      260.57      249.30     20.26 o 
  -1   0  22       68.04       72.75     13.55 o 
   0   0  22       96.99       86.03     15.24 o 
   1   0  22      512.94      484.43     36.84 o 
   2   0  22       20.78       21.34      5.99 o 
  -7   1  22       29.53       13.06     10.03 o 
  -6   1  22       23.00       17.10      4.09 o 
  -5   1  22        6.25        6.27      3.54 o 
  -4   1  22      135.54      138.36     15.37 o 
  -3   1  22       14.87       15.30      4.60 o 
  -2   1  22       41.80       39.63      6.15 o 
  -1   1  22        2.08        9.05      2.22 o 
   0   1  22      212.13      172.51     17.56 o 
   1   1  22        6.27        3.99      3.06 o 
   2   1  22       30.12       19.20     10.57 o 
  -6   2  22      281.42      281.89     21.02 o 
  -5   2  22      208.15      216.16     22.62 o 
  -4   2  22        6.00        4.94      2.80 o 
  -3   2  22        3.15        1.65      2.63 o 
  -2   2  22        7.45       11.04      2.62 o 
  -1   2  22       17.35       18.30      3.08 o 
   0   2  22        0.25        1.42      3.67 o 
   1   2  22        0.38       -0.40      4.63 o 
   2   2  22        4.72        7.36     11.37 o 
  -5   3  22        3.26        3.40      2.98 o 
  -4   3  22       81.01       78.69      9.74 o 
  -3   3  22       88.30       82.58      9.19 o 
  -2   3  22      222.44      250.98     15.36 o 
  -1   3  22       47.93       42.30      6.12 o 
   0   3  22       76.84       51.14      6.06 o 
   1   3  22      241.12      227.15     16.47 o 
  -4   4  22       56.00       49.92      7.61 o 
  -3   4  22       71.44       63.58      5.35 o 
  -2   4  22       83.66       57.50      7.68 o 
  -1   4  22       89.36       71.69      6.59 o 
  -6   1  23     1558.74     1586.57     50.09 o 
  -5   1  23     1064.73     1103.88     40.14 o 
  -4   1  23      559.68      581.34     34.05 o 
  -3   1  23     1193.53     1227.65     41.18 o 
  -2   1  23      948.55      966.88     29.48 o 
  -1   1  23      719.90      782.51     29.18 o 
   0   1  23       10.60       15.10      3.11 o 
   1   1  23      199.52      192.32     17.30 o 
  -5   2  23        5.73        0.38      5.55 o 
  -4   2  23       94.77       97.22     13.72 o 
  -3   2  23      201.46      196.19     19.15 o 
  -2   2  23      102.29       87.27      9.59 o 
  -1   2  23       16.20       14.25      3.45 o 
   0   2  23        6.62       -2.70      3.17 o 
  -4   3  23      254.72      251.36     18.75 o 
  -3   3  23      275.61      310.12     16.73 o 
  -2   3  23      477.23      547.26     23.95 o 
  -1   3  23      635.40      704.60     27.04 o 
  -4   0  24      546.46      598.11     40.83 o 
  -3   0  24     1237.70     1301.32     50.92 o 
  -2   0  24      504.35      488.10     42.11 o 
  -1   0  24       11.44       24.34      5.66 o 
  -4   1  24      200.47      172.88     18.93 o 
  -3   1  24      171.44      154.83     12.77 o 
  -2   1  24       77.99       96.35     11.55 o 
  -1   1  24      131.45      133.44     14.57 o 
                                                 
